# Supplementary material for: SALM1 controls synapse development by promoting F‐actin/PIP2‐dependent Neurexin clustering
Source: EMBO J. 2019 Aug 1;38(17):e101289. doi: 10.15252/embj.2018101289 (PMC6717895; doi:10.15252/embj.2018101289)
Supplement: Supplementary file 3 — Source Data for Expanded View and Appendix [file EMBJ-38-e101289-s009.zip]

Archive with 3 entries (2 files):
- Source_Data_EV_and_Appendix_Figures/
- Source_Data_EV_and_Appendix_Figures/Source_Data_Appendix_Figures.zip
- Source_Data_EV_and_Appendix_Figures/Source_Data_EV_Figures.zip
