# Supplementary material for: SALM1 controls synapse development by promoting F‐actin/PIP2‐dependent Neurexin clustering
Source: EMBO J. 2019 Aug 1;38(17):e101289. doi: 10.15252/embj.2018101289 (PMC6717895; doi:10.15252/embj.2018101289)
Supplement: Supplementary file 5 — Source Data for Figure 2 [file EMBJ-38-e101289-s003.xlsx]

## Sheet: panel B
File-name	Marker	neuron#	zoom#	# SALM1 puncta overlap with Homer	# SALM1 puncta no overlap with Homer	total # SALM1 puncta	%overlap
wt_hc_DIV16_homer_SALM1_1_1.lsm	Homer	1	1	16	12	28	57.1429
wt_hc_DIV16_homer_SALM1_1_2.lsm	Homer	1	2	15	4	19	78.9474
wt_hc_DIV16_homer_SALM1_1_3.lsm	Homer	1	3	14	10	24	58.3333
wt_hc_DIV16_homer_SALM1_1_4.lsm	Homer	1	4	18	1	19	94.7368
wt_hc_DIV16_homer_SALM1_2_1.lsm	Homer	2	1	20	0	20	100
wt_hc_DIV16_homer_SALM1_2_2.lsm	Homer	2	2	17	0	17	100
wt_hc_DIV16_homer_SALM1_2_3.lsm	Homer	2	3	25	2	27	92.5926
wt_hc_DIV16_homer_SALM1_2_4.lsm	Homer	2	4	6	1	7	85.7143
wt_hc_DIV16_homer_SALM1_3_1.lsm	Homer	3	1	5	4	9	55.5556
wt_hc_DIV16_homer_SALM1_3_2.lsm	Homer	3	2	16	1	17	94.1176
wt_hc_DIV16_homer_SALM1_4_1.lsm	Homer	4	1	5	0	5	100
wt_hc_DIV16_homer_SALM1_4_2.lsm	Homer	4	2	5	0	5	100
wt_hc_DIV16_homer_SALM1_5_1.lsm	Homer	5	1	16	7	23	69.5652
wt_hc_DIV16_homer_SALM1_5_2.lsm	Homer	5	2	13	2	15	86.6667
wt_hc_DIV16_homer_SALM1_5_3.lsm	Homer	5	3	15	5	20	75
wt_hc_DIV16_homer_SALM1_5_4.lsm	Homer	5	4	21	3	24	87.5
wt_hc_DIV16_homer_SALM1_6_1.lsm	Homer	6	1	29	3	32	90.625
wt_hc_DIV16_homer_SALM1_6_2.lsm	Homer	6	2	20	2	22	90.9091
wt_hc_DIV16_homer_SALM1_7_1.lsm	Homer	7	1	31	2	33	93.9394
wt_hc_DIV16_homer_SALM1_7_2.lsm	Homer	7	2	17	3	20	85
wt_hc_DIV16_homer_SALM1_7_3.lsm	Homer	7	3	36	1	37	97.2973
wt_hc_DIV16_homer_SALM1_7_4.lsm	Homer	7	4	26	4	30	86.6667
wt_hc_DIV16_homer_SALM1_7_5.lsm	Homer	7	5	23	2	25	92
wt_hc_DIV16_homer_SALM1_8_1.lsm	Homer	8	1	7	0	7	100
wt_hc_DIV16_homer_SALM1_8_2.lsm	Homer	8	2	8	0	8	100
wt_hc_DIV16_homer_SALM1_8_3.lsm	Homer	8	3	6	0	6	100
wt_hc_DIV16_homer_SALM1_9_2.lsm	Homer	9	1	24	1	25	96
wt_hc_DIV16_homer_SALM1_9_2.lsm	Homer	9	2	12	5	17	70.5882
wt_hc_DIV16_homer_SALM1_10_1.lsm	Homer	10	1	23	2	25	92
wt_hc_DIV16_homer_SALM1_10_2.lsm	Homer	10	2	10	2	12	83.3333
				16.6333	2.63333	19.2667	87.141	average
				8.2273	2.89451	8.87823	13.3152	stdev
				1.50209	0.528462	1.62094	2.43101	sem
wt_hc_DIV16_vglut1_SALM1_1_1.lsm	VGluT1	1	1	5	0	5	100
wt_hc_DIV16_vglut1_SALM1_1_2.lsm	VGluT1	1	2	3	0	3	100
wt_hc_DIV16_vglut1_SALM1_1_3.lsm	VGluT1	1	3	5	0	5	100
wt_hc_DIV16_vglut1_SALM1_1_4.lsm	VGluT1	1	4	3	0	3	100
wt_hc_DIV16_vglut1_SALM1_2_1.lsm	VGluT1	2	1	16	0	16	100
wt_hc_DIV16_vglut1_SALM1_2_2.lsm	VGluT1	2	2	7	0	7	100
wt_hc_DIV16_vglut1_SALM1_2_3.lsm	VGluT1	2	3	20	0	20	100
wt_hc_DIV16_vglut1_SALM1_3_1.lsm	VGluT1	3	1	29	2	31	93.5484
wt_hc_DIV16_vglut1_SALM1_3_2.lsm	VGluT1	3	2	38	6	44	86.3636
wt_hc_DIV16_vglut1_SALM1_3_3.lsm	VGluT1	3	3	21	1	22	95.4545
wt_hc_DIV16_vglut1_SALM1_4_1.lsm	VGluT1	4	1	9	1	10	90
wt_hc_DIV16_vglut1_SALM1_5_1.lsm	VGluT1	5	1	22	3	25	88
wt_hc_DIV16_vglut1_SALM1_5_2.lsm	VGluT1	5	2	9	0	9	100
wt_hc_DIV16_vglut1_SALM1_5_3.lsm	VGluT1	5	3	13	1	14	92.8571
wt_hc_DIV16_vglut1_SALM1_6_1.lsm	VGluT1	6	1	4	0	4	100
wt_hc_DIV16_vglut1_SALM1_6_2.lsm	VGluT1	6	2	9	0	9	100
wt_hc_DIV16_vglut1_SALM1_7_1.lsm	VGluT1	7	1	14	1	15	93.3333
wt_hc_DIV16_vglut1_SALM1_7_2.lsm	VGluT1	7	2	9	3	12	75
wt_hc_DIV16_vglut1_SALM1_7_3.lsm	VGluT1	7	3	8	0	8	100
wt_hc_DIV16_vglut1_SALM1_8_1.lsm	VGluT1	8	1	11	0	11	100
wt_hc_DIV16_vglut1_SALM1_8_2.lsm	VGluT1	8	2	10	0	10	100
wt_hc_DIV16_vglut1_SALM1_8_3.lsm	VGluT1	8	3	9	0	9	100
wt_hc_DIV16_vglut1_SALM1_9_1.lsm	VGluT1	9	1	15	2	17	88.2353
wt_hc_DIV16_vglut1_SALM1_9_2.lsm	VGluT1	9	2	17	4	21	80.9524
wt_hc_DIV16_vglut1_SALM1_9_3.lsm	VGluT1	9	3	12	4	16	75
wt_hc_DIV16_vglut1_SALM1_10_1.lsm	VGluT1	10	1	11	0	11	100
wt_hc_DIV16_vglut1_SALM1_10_2.lsm	VGluT1	10	2	16	0	16	100
				12.7778	1.03704	13.8148	94.7683	average
				8.03996	1.62863	9.19463	7.84444	stdev
				1.54729	0.313429	1.76951	1.50966	sem

## Sheet: panel E
experimental week	synapse#	# presynaptic gold particles in cytomatrix	# presynaptic gold particles near membrane	# postsynaptic gold particles in cytomatrix	# postsynaptic gold particles near membrane		percentage per synapse ->	presynaptic cytomatrix	presynaptic membrane	postsynaptic cytomatrix	postsynaptic membrane
1	1	0	0	1	1			0	0	50	50
1	2	0	0	2	0			0	0	100	0
1	3	2	0	0	0			100	0	0	0
1	4	3	0	0	0			100	0	0	0
1	5	1	0	0	0			100	0	0	0
1	6	1	0	1	1			33	0	33	33
1	7	3	0	0	0			100	0	0	0
1	8	1	1	0	0			50	50	0	0
1	9	1	0	0	0			100	0	0	0
1	10	1	0	1	0			50	0	50	0
2	1	2	0	2	0			50	0	50	0
2	2	1	0	1	1			33	0	33	33
2	3	0	1	2	0			0	33	66	0
2	4	2	0	0	0			100	0	0	0
2	5	1	0	1	0			50	0	50	0
2	6	1	0	1	0			50	0	50	0
2	7	2	0	0	0			100	0	0	0
2	8	0	0	1	0			0	0	100	0
2	9	2	0	0	0			100	0	0	0
2	10	0	1	0	1			0	50	0	50
3	1	1	0	1	0			50	0	50	0
3	2	1	0	2	0			33	0	66	0
3	3	1	0	0	0			100	0	0	0
3	4	3	0	0	0			100	0	0	0
3	5	1	0	0	0			100	0	0	0
3	6	0	0	1	0			0	0	100	0
3	7	1	0	0	0			100	0	0	0
3	8	1	2	0	0			33	66	0	0
3	9	0	0	1	0			0	0	100	0
3	10	2	0	1	0			66	0	33	0
3	11	2	0	0	1			66	0	0	33
3	12	0	0	0	2			0	0	0	100
		1.15625	0.15625	0.59375	0.21875	average		55.125	6.21875	29.0938	9.34375
		0.919655	0.447889	0.712079	0.490844	stdev		40.4919	17.2341	35.8729	22.3414
		0.162574	0.0791764	0.125879	0.0867697	sem		7.15803	3.04659	6.34149	3.94943
