# Supplementary material for: SALM1 controls synapse development by promoting F‐actin/PIP2‐dependent Neurexin clustering
Source: EMBO J. 2019 Aug 1;38(17):e101289. doi: 10.15252/embj.2018101289 (PMC6717895; doi:10.15252/embj.2018101289)
Supplement: Supplementary file 6 — Source Data for Figure 3 [file EMBJ-38-e101289-s004.xlsx]

## Sheet: CDE
Condition	experimental week	HEK cell #	Homer puncta #	puncta size	mean intensity	synapses per HEK cell	average puncta size per HEK cell	average intensity per HEK cell
scrambled	1	1	1	2.863	2488.82	12	0.737333	1715.19
scrambled	1	1	2	0.164	1336.21
scrambled	1	1	3	1.946	1900.94
scrambled	1	1	4	0.458	1979.85
scrambled	1	1	5	0.216	1400.44
scrambled	1	1	6	0.753	1655.09
scrambled	1	1	7	0.156	1291.83
scrambled	1	1	8	1.107	2206.24
scrambled	1	1	9	0.493	2230
scrambled	1	1	10	0.199	1283.7
scrambled	1	1	11	0.251	1427.76
scrambled	1	1	12	0.242	1381.36
scrambled	1	2	1	0.112	1336.31	16	0.542875	1615.51
scrambled	1	2	2	0.199	1511.61
scrambled	1	2	3	0.13	1272.33
scrambled	1	2	4	0.104	1230.75
scrambled	1	2	5	0.294	1756
scrambled	1	2	6	0.476	1672.78
scrambled	1	2	7	1.86	2086.2
scrambled	1	2	8	0.138	1634.62
scrambled	1	2	9	0.156	1570.67
scrambled	1	2	10	0.104	1191.58
scrambled	1	2	11	2.059	1719.47
scrambled	1	2	12	0.381	1498.16
scrambled	1	2	13	0.19	1610.14
scrambled	1	2	14	1.644	2196.31
scrambled	1	2	15	0.147	1498.29
scrambled	1	2	16	0.692	2062.93
scrambled	1	3	1	0.199	2261.87	5	0.3892	2025
scrambled	1	3	2	0.631	2267.92
scrambled	1	3	3	0.744	2301.44
scrambled	1	3	4	0.164	1669.63
scrambled	1	3	5	0.208	1624.12
scrambled	1	4	1	0.104	1265.5	23	0.314826	1632.23
scrambled	1	4	2	0.571	1876.45
scrambled	1	4	3	1.228	2103.75
scrambled	1	4	4	0.381	1861.64
scrambled	1	4	5	0.32	1628.08
scrambled	1	4	6	0.441	2095.78
scrambled	1	4	7	0.121	1434.14
scrambled	1	4	8	0.216	1394
scrambled	1	4	9	0.121	1385.14
scrambled	1	4	10	0.355	1897.66
scrambled	1	4	11	0.251	1867.79
scrambled	1	4	12	0.32	1811.87
scrambled	1	4	13	0.138	1433.19
scrambled	1	4	14	0.199	1601.74
scrambled	1	4	15	0.381	1437.48
scrambled	1	4	16	0.173	1365.8
scrambled	1	4	17	0.156	1304.44
scrambled	1	4	18	0.753	2109.97
scrambled	1	4	19	0.398	1743.13
scrambled	1	4	20	0.208	1466.75
scrambled	1	4	21	0.112	1176.08
scrambled	1	4	22	0.104	1557.25
scrambled	1	4	23	0.19	1723.64
scrambled	1	5	1	0.234	1490.3	10	0.2863	1585.17
scrambled	1	5	2	0.285	1543.52
scrambled	1	5	3	0.467	1661.72
scrambled	1	5	4	0.363	1816.48
scrambled	1	5	5	0.234	1471.48
scrambled	1	5	6	0.164	1502
scrambled	1	5	7	0.424	1541.18
scrambled	1	5	8	0.121	1324.71
scrambled	1	5	9	0.389	1864
scrambled	1	5	10	0.182	1636.33
scrambled	1	7	1	0.112	1430.92	10	0.2249	1585.78
scrambled	1	7	2	0.164	1368.84
scrambled	1	7	3	0.104	1474.33
scrambled	1	7	4	0.156	1524.5
scrambled	1	7	5	0.545	1763.24
scrambled	1	7	6	0.242	1488.25
scrambled	1	7	7	0.147	1661.29
scrambled	1	7	8	0.389	1659.53
scrambled	1	7	9	0.208	1761.5
scrambled	1	7	10	0.182	1725.38
scrambled	1	10	1	0.121	1552.36	17	0.327176	1564.56
scrambled	1	10	2	0.415	1557.69
scrambled	1	10	3	0.104	1117.75
scrambled	1	10	4	0.441	1632.98
scrambled	1	10	5	0.242	1413.82
scrambled	1	10	6	1.228	2202.87
scrambled	1	10	7	0.26	1526.73
scrambled	1	10	8	0.727	1906.06
scrambled	1	10	9	0.294	1616.38
scrambled	1	10	10	0.329	1600.68
scrambled	1	10	11	0.13	1410.07
scrambled	1	10	12	0.121	1618.79
scrambled	1	10	13	0.337	1838.54
scrambled	1	10	14	0.104	1204.67
scrambled	1	10	15	0.294	1727.27
scrambled	1	10	16	0.311	1339.92
scrambled	1	10	17	0.104	1331
scrambled	1	11	1	0.32	1480.19	7	0.289143	1611.25
scrambled	1	11	2	0.199	1639.7
scrambled	1	11	3	0.727	1816.58
scrambled	1	11	4	0.112	1497.31
scrambled	1	11	5	0.355	1610.88
scrambled	1	11	6	0.19	1681.73
scrambled	1	11	7	0.121	1552.36
scrambled	2	1	1	0.225	400.308	38	0.265342	385.47
scrambled	2	1	2	0.303	387.886
scrambled	2	1	3	0.268	409.516
scrambled	2	1	4	0.285	407.394
scrambled	2	1	5	0.147	364.176
scrambled	2	1	6	0.104	407.25
scrambled	2	1	7	0.156	338.944
scrambled	2	1	8	0.112	378.846
scrambled	2	1	9	0.147	413.647
scrambled	2	1	10	0.121	368.429
scrambled	2	1	11	0.389	423.733
scrambled	2	1	12	0.147	322.882
scrambled	2	1	13	1.09	535.389
scrambled	2	1	14	0.19	350.455
scrambled	2	1	15	0.796	462.75
scrambled	2	1	16	0.164	375.526
scrambled	2	1	17	0.164	425.895
scrambled	2	1	18	0.112	312.538
scrambled	2	1	19	0.225	359.462
scrambled	2	1	20	0.147	386.765
scrambled	2	1	21	0.908	440.571
scrambled	2	1	22	0.121	344.857
scrambled	2	1	23	0.19	346.091
scrambled	2	1	24	0.277	348.75
scrambled	2	1	25	0.164	417.684
scrambled	2	1	26	0.363	395.143
scrambled	2	1	27	0.112	382.077
scrambled	2	1	28	0.346	496.025
scrambled	2	1	29	0.13	377
scrambled	2	1	30	0.112	362.538
scrambled	2	1	31	0.156	329.667
scrambled	2	1	32	0.164	379
scrambled	2	1	33	0.208	366.833
scrambled	2	1	34	0.104	296.833
scrambled	2	1	35	0.407	420.553
scrambled	2	1	36	0.303	409.971
scrambled	2	1	37	0.112	366.692
scrambled	2	1	38	0.614	335.775
scrambled	2	3	1	0.251	466.31	15	0.294667	355.326
scrambled	2	3	2	0.164	327.316
scrambled	2	3	3	0.112	329
scrambled	2	3	4	0.216	381.56
scrambled	2	3	5	1.367	412.861
scrambled	2	3	6	0.311	356.306
scrambled	2	3	7	0.234	351.333
scrambled	2	3	8	0.536	333.323
scrambled	2	3	9	0.104	350.083
scrambled	2	3	10	0.112	321.154
scrambled	2	3	11	0.156	305.222
scrambled	2	3	12	0.104	324.917
scrambled	2	3	13	0.251	375.793
scrambled	2	3	14	0.104	312.25
scrambled	2	3	15	0.398	382.457
scrambled	2	4	1	1.479	567.38	10	0.6479	468.691
scrambled	2	4	2	0.268	449.032
scrambled	2	4	3	0.467	521.574
scrambled	2	4	4	0.251	445.724
scrambled	2	4	5	0.303	509.4
scrambled	2	4	6	0.277	318.969
scrambled	2	4	7	0.458	489.038
scrambled	2	4	8	0.571	357.47
scrambled	2	4	9	1.099	502.811
scrambled	2	4	10	1.306	525.517
scrambled	2	5	1	0.19	399.864	68	0.302397	407.088
scrambled	2	5	2	0.13	311.733
scrambled	2	5	3	0.32	430.243
scrambled	2	5	4	0.121	373.143
scrambled	2	5	5	0.199	415.609
scrambled	2	5	6	0.701	401.654
scrambled	2	5	7	0.13	396
scrambled	2	5	8	0.13	316.267
scrambled	2	5	9	0.13	325.333
scrambled	2	5	10	0.138	334.875
scrambled	2	5	11	0.104	291.417
scrambled	2	5	12	0.242	336.857
scrambled	2	5	13	0.147	371.941
scrambled	2	5	14	0.156	413.667
scrambled	2	5	15	0.182	338.857
scrambled	2	5	16	0.554	368.156
scrambled	2	5	17	0.147	433.235
scrambled	2	5	18	0.242	446.786
scrambled	2	5	19	0.112	328.308
scrambled	2	5	20	0.208	599.875
scrambled	2	5	21	0.389	456.467
scrambled	2	5	22	0.45	428.788
scrambled	2	5	23	0.407	424.872
scrambled	2	5	24	0.32	443.162
scrambled	2	5	25	0.381	471.773
scrambled	2	5	26	0.277	403.219
scrambled	2	5	27	0.199	339.913
scrambled	2	5	28	0.138	351.25
scrambled	2	5	29	0.104	340.167
scrambled	2	5	30	0.138	310.688
scrambled	2	5	31	0.407	440.979
scrambled	2	5	32	0.77	396.146
scrambled	2	5	33	0.199	395.609
scrambled	2	5	34	0.182	519.524
scrambled	2	5	35	0.285	394
scrambled	2	5	36	0.484	432.161
scrambled	2	5	37	0.51	400.593
scrambled	2	5	38	0.718	521.627
scrambled	2	5	39	0.156	471.167
scrambled	2	5	40	0.147	349.118
scrambled	2	5	41	0.502	511.655
scrambled	2	5	42	0.562	672.077
scrambled	2	5	43	0.735	422.282
scrambled	2	5	44	0.294	424.294
scrambled	2	5	45	0.164	412.947
scrambled	2	5	46	0.727	402
scrambled	2	5	47	0.441	365.902
scrambled	2	5	48	0.407	478.489
scrambled	2	5	49	0.337	398.513
scrambled	2	5	50	0.234	343.963
scrambled	2	5	51	1.228	546.38
scrambled	2	5	52	0.389	383.978
scrambled	2	5	53	0.164	369.789
scrambled	2	5	54	0.164	323.368
scrambled	2	5	55	0.138	329.812
scrambled	2	5	56	0.104	348.583
scrambled	2	5	57	0.199	356.174
scrambled	2	5	58	0.208	361.125
scrambled	2	5	59	0.251	362.31
scrambled	2	5	60	0.121	324.643
scrambled	2	5	61	0.251	452.897
scrambled	2	5	62	0.493	472.368
scrambled	2	5	63	0.32	448.865
scrambled	2	5	64	0.251	455.31
scrambled	2	5	65	0.182	450.095
scrambled	2	5	66	0.173	470
scrambled	2	5	67	0.104	413.75
scrambled	2	5	68	0.476	455.4
scrambled	2	6	1	0.727	469.976	12	0.251667	406.956
scrambled	2	6	2	0.251	560.276
scrambled	2	6	3	0.138	443.438
scrambled	2	6	4	0.242	349.821
scrambled	2	6	5	0.13	351.667
scrambled	2	6	6	0.285	551.697
scrambled	2	6	7	0.355	379.976
scrambled	2	6	8	0.303	402.257
scrambled	2	6	9	0.13	313.867
scrambled	2	6	10	0.104	303.75
scrambled	2	6	11	0.251	399.828
scrambled	2	6	12	0.104	356.917
scrambled	2	7	1	0.813	639.33	4	0.7355	527.706
scrambled	2	7	2	1.791	665.734
scrambled	2	7	3	0.234	407.259
scrambled	2	7	4	0.104	398.5
scrambled	2	8	1	0.804	471.634	16	0.552875	497.286
scrambled	2	8	2	0.623	502.611
scrambled	2	8	3	1.496	554.318
scrambled	2	8	4	0.536	646.5
scrambled	2	8	5	0.13	369.733
scrambled	2	8	6	0.96	462.009
scrambled	2	8	7	0.709	546
scrambled	2	8	8	0.562	463.492
scrambled	2	8	9	0.112	364.692
scrambled	2	8	10	0.597	655.348
scrambled	2	8	11	0.761	627.898
scrambled	2	8	12	0.458	552.358
scrambled	2	8	13	0.51	380.966
scrambled	2	8	14	0.138	327.125
scrambled	2	8	15	0.294	518.676
scrambled	2	8	16	0.156	513.222
scrambled	2	9	1	0.346	541.35	15	0.298667	452.614
scrambled	2	9	2	0.121	410.214
scrambled	2	9	3	0.112	348.231
scrambled	2	9	4	0.164	468.105
scrambled	2	9	5	0.848	655.01
scrambled	2	9	6	0.13	356.667
scrambled	2	9	7	0.19	469.818
scrambled	2	9	8	0.138	352
scrambled	2	9	9	0.424	651.429
scrambled	2	9	10	1.029	467.143
scrambled	2	9	11	0.19	566.591
scrambled	2	9	12	0.147	417.235
scrambled	2	9	13	0.277	319.469
scrambled	2	9	14	0.104	324.25
scrambled	2	9	15	0.26	441.7
scrambled	2	10	1	0.121	318.571	13	0.307538	454.931
scrambled	2	10	2	1.99	736.239
scrambled	2	10	3	0.208	459.417
scrambled	2	10	4	0.156	355.667
scrambled	2	10	5	0.147	621.176
scrambled	2	10	6	0.208	350.625
scrambled	2	10	7	0.199	557.348
scrambled	2	10	8	0.32	555.568
scrambled	2	10	9	0.104	451.583
scrambled	2	10	10	0.199	439.348
scrambled	2	10	11	0.104	277.167
scrambled	2	10	12	0.138	444.062
scrambled	2	10	13	0.104	347.333
scrambled	2	11	1	0.112	332.538	53	0.332906	404.462
scrambled	2	11	2	0.208	315.333
scrambled	2	11	3	0.112	326.231
scrambled	2	11	4	0.649	420.133
scrambled	2	11	5	0.268	387.419
scrambled	2	11	6	0.164	341.421
scrambled	2	11	7	0.285	413.667
scrambled	2	11	8	0.234	323.185
scrambled	2	11	9	0.199	335.174
scrambled	2	11	10	0.173	384.95
scrambled	2	11	11	0.251	346.724
scrambled	2	11	12	0.484	447.821
scrambled	2	11	13	0.337	562.179
scrambled	2	11	14	0.389	332.4
scrambled	2	11	15	0.407	554.638
scrambled	2	11	16	0.753	439.46
scrambled	2	11	17	0.121	318.286
scrambled	2	11	18	0.112	352.769
scrambled	2	11	19	0.13	354.333
scrambled	2	11	20	0.164	413.316
scrambled	2	11	21	0.363	540.5
scrambled	2	11	22	0.13	297.267
scrambled	2	11	23	0.303	376.971
scrambled	2	11	24	0.398	390.391
scrambled	2	11	25	0.571	413.152
scrambled	2	11	26	0.45	434.635
scrambled	2	11	27	0.285	361.939
scrambled	2	11	28	0.121	364.571
scrambled	2	11	29	1.125	492.931
scrambled	2	11	30	0.19	440.091
scrambled	2	11	31	0.121	396.643
scrambled	2	11	32	0.467	476.981
scrambled	2	11	33	0.614	432.155
scrambled	2	11	34	0.164	461.842
scrambled	2	11	35	0.303	417.343
scrambled	2	11	36	1.081	563.584
scrambled	2	11	37	0.121	383.071
scrambled	2	11	38	0.104	363.083
scrambled	2	11	39	0.173	370.15
scrambled	2	11	40	0.164	383.632
scrambled	2	11	41	0.225	415.769
scrambled	2	11	42	0.182	358.286
scrambled	2	11	43	0.216	421.44
scrambled	2	11	44	0.277	407.469
scrambled	2	11	45	0.389	565
scrambled	2	11	46	0.433	440.06
scrambled	2	11	47	0.294	420.971
scrambled	2	11	48	0.208	407
scrambled	2	11	49	0.856	402.162
scrambled	2	11	50	0.173	339.65
scrambled	2	11	51	1.012	424.932
scrambled	2	11	52	0.19	383.818
scrambled	2	11	53	0.389	387.022
scrambled	2	12	1	0.121	423	4	0.67675	480.702
scrambled	2	12	2	0.657	466.934
scrambled	2	12	3	1.635	631.519
scrambled	2	12	4	0.294	401.353
scrambled	2	13	1	0.415	660.875	59	0.290441	464.793
scrambled	2	13	2	0.104	393.167
scrambled	2	13	3	0.104	328.167
scrambled	2	13	4	0.467	622.074
scrambled	2	13	5	0.251	381.724
scrambled	2	13	6	0.138	356.062
scrambled	2	13	7	0.303	533.629
scrambled	2	13	8	0.355	441.732
scrambled	2	13	9	0.173	388.55
scrambled	2	13	10	0.242	587.786
scrambled	2	13	11	0.208	454.208
scrambled	2	13	12	0.19	446.909
scrambled	2	13	13	0.251	469.483
scrambled	2	13	14	0.268	504.161
scrambled	2	13	15	0.104	427.583
scrambled	2	13	16	0.407	534.809
scrambled	2	13	17	0.26	482.733
scrambled	2	13	18	0.138	356.938
scrambled	2	13	19	0.268	375.032
scrambled	2	13	20	0.433	394.06
scrambled	2	13	21	0.156	310.889
scrambled	2	13	22	0.164	455.368
scrambled	2	13	23	0.164	388.947
scrambled	2	13	24	0.311	520.528
scrambled	2	13	25	0.398	371.37
scrambled	2	13	26	0.164	342.789
scrambled	2	13	27	0.45	688.923
scrambled	2	13	28	0.199	461.391
scrambled	2	13	29	0.182	376.714
scrambled	2	13	30	0.199	374.348
scrambled	2	13	31	0.13	371.933
scrambled	2	13	32	0.441	371.078
scrambled	2	13	33	0.121	356.571
scrambled	2	13	34	0.104	386.583
scrambled	2	13	35	0.891	541.553
scrambled	2	13	36	0.121	299.5
scrambled	2	13	37	0.51	633.746
scrambled	2	13	38	0.251	419.069
scrambled	2	13	39	0.121	365.286
scrambled	2	13	40	0.251	484.931
scrambled	2	13	41	0.182	306.19
scrambled	2	13	42	0.225	593.538
scrambled	2	13	43	0.407	803.809
scrambled	2	13	44	1.384	699.075
scrambled	2	13	45	0.242	443.571
scrambled	2	13	46	0.311	485.667
scrambled	2	13	47	0.199	340.609
scrambled	2	13	48	0.372	701.512
scrambled	2	13	49	0.164	408.368
scrambled	2	13	50	0.709	731.11
scrambled	2	13	51	0.173	484.35
scrambled	2	13	52	0.121	366.571
scrambled	2	13	53	0.277	557.656
scrambled	2	13	54	0.199	474.391
scrambled	2	13	55	0.147	344.824
scrambled	2	13	56	0.311	828.972
scrambled	2	13	57	0.848	514.755
scrambled	2	13	58	0.164	348.684
scrambled	2	13	59	0.294	327.941
scrambled	3	1	1	0.277	903.219
scrambled	3	1	2	0.381	1106.16
scrambled	3	1	3	0.121	933.571
scrambled	3	1	4	0.104	1114
scrambled	3	1	5	0.121	787.5
scrambled	3	1	6	0.156	916.556
scrambled	3	1	7	0.303	1106.71
scrambled	3	1	8	0.103	737
scrambled	3	1	9	0.121	845.857
scrambled	3	1	10	0.147	986.235
scrambled	3	1	11	0.121	882.071
scrambled	3	1	12	0.216	1252.88
scrambled	3	1	13	0.112	906.154
scrambled	3	1	14	0.121	910.643
scrambled	3	1	15	0.164	1052.84
scrambled	3	1	16	0.208	946.667
scrambled	3	1	17	0.173	1027.45
scrambled	3	1	18	0.208	984.5
scrambled	3	1	19	0.355	835.732
scrambled	3	1	20	0.251	1041.24
scrambled	3	1	21	0.51	1427.63
scrambled	3	1	22	0.104	698.917
scrambled	3	1	23	0.104	841.5	23	0.194826	967.175
scrambled	3	2	1	0.476	1636.18
scrambled	3	2	2	0.168	1162.78
scrambled	3	2	3	0.571	1468.35
scrambled	3	2	4	0.389	1073.51
scrambled	3	2	5	0.294	959.853
scrambled	3	2	6	0.9	1133.17
scrambled	3	2	7	0.234	856.519
scrambled	3	2	8	0.606	1359.06
scrambled	3	2	9	0.121	795.357
scrambled	3	2	10	0.363	1086.88
scrambled	3	2	11	0.182	690.333	11	0.391273	1111.09
scrambled	3	3	1	0.225	920.692
scrambled	3	3	2	0.156	807.389
scrambled	3	3	3	0.112	858
scrambled	3	3	4	0.234	867.667
scrambled	3	3	5	0.528	924.295
scrambled	3	3	6	0.164	856
scrambled	3	3	7	0.415	1140.4
scrambled	3	3	8	0.32	1323.49
scrambled	3	3	9	0.208	875.583
scrambled	3	3	10	0.216	932.04
scrambled	3	3	11	0.19	863.409
scrambled	3	3	12	0.631	1032.53
scrambled	3	3	13	0.277	917
scrambled	3	3	14	0.346	1043
scrambled	3	3	15	0.112	824.923
scrambled	3	3	16	0.216	742.4
scrambled	3	3	17	0.208	872.125
scrambled	3	3	18	0.138	873.812
scrambled	3	3	19	0.164	828.316
scrambled	3	3	20	0.415	908.333
scrambled	3	3	21	0.45	944.442	21	0.272619	921.707
scrambled	3	4	1	0.147	1118.41
scrambled	3	4	2	0.173	738.5
scrambled	3	4	3	0.96	1270.68
scrambled	3	4	4	0.208	1117.12
scrambled	3	4	5	0.268	1209.74
scrambled	3	4	6	0.182	964.095
scrambled	3	4	7	0.398	1183.39
scrambled	3	4	8	0.234	1114.74
scrambled	3	4	9	0.104	822
scrambled	3	4	10	0.545	1333.35
scrambled	3	4	11	0.294	1247.35
scrambled	3	4	12	0.147	895.941
scrambled	3	4	13	0.199	849.696
scrambled	3	4	14	0.199	993.826
scrambled	3	4	15	0.164	858.211
scrambled	3	4	16	0.164	949.316	16	0.274125	1041.65
scrambled	3	5	1	0.294	746.235
scrambled	3	5	2	0.995	846.887
scrambled	3	5	3	0.389	841.6
scrambled	3	5	4	0.657	1211.78
scrambled	3	5	5	0.208	882.458
scrambled	3	5	6	0.156	744.722
scrambled	3	5	7	0.433	1004.84
scrambled	3	5	8	0.424	983.449
scrambled	3	5	9	0.389	845.391
scrambled	3	5	10	0.135	1067.06
scrambled	3	5	11	0.104	704.75
scrambled	3	5	12	0.208	961.458
scrambled	3	5	13	0.407	890.851
scrambled	3	5	14	0.156	892.333
scrambled	3	5	15	0.225	660.231	15	0.345333	885.603
scrambled	3	6	1	0.109	876.318
scrambled	3	6	2	0.121	679.214
scrambled	3	6	3	0.164	877.895
scrambled	3	6	4	0.156	683.778
scrambled	3	6	5	0.251	998.966
scrambled	3	6	6	0.19	960.909
scrambled	3	6	7	0.268	989.419
scrambled	3	6	8	0.182	895.333
scrambled	3	6	9	0.389	1166.78
scrambled	3	6	10	0.234	864.963
scrambled	3	6	11	0.13	657.2
scrambled	3	6	12	0.138	809.688
scrambled	3	6	13	0.554	962.281
scrambled	3	6	14	0.104	887.917
scrambled	3	6	15	0.19	897.773
scrambled	3	6	16	0.104	685.167
scrambled	3	6	17	0.112	832.462	17	0.199765	866.239
scrambled	3	7	1	0.363	875.167
scrambled	3	7	2	0.692	952.337
scrambled	3	7	3	0.138	672.125
scrambled	3	7	4	0.164	899.684
scrambled	3	7	5	0.19	853.364
scrambled	3	7	6	0.164	752.579
scrambled	3	7	7	0.147	837.471
scrambled	3	7	8	0.164	745.579
scrambled	3	7	9	0.138	832.25
scrambled	3	7	10	0.251	1022.17
scrambled	3	7	11	0.173	821.25
scrambled	3	7	12	0.164	959.789
scrambled	3	7	13	0.329	671.289
scrambled	3	7	14	0.199	765.957
scrambled	3	7	15	0.147	1022.35
scrambled	3	7	16	0.13	838.333
scrambled	3	7	17	0.13	825.467
scrambled	3	7	18	0.813	936.777
scrambled	3	7	19	0.147	731.235
scrambled	3	7	20	0.346	859.325	20	0.24945	843.725
scrambled	3	8	1	0.216	822.64
scrambled	3	8	2	0.147	808.706
scrambled	3	8	3	0.277	910.281
scrambled	3	8	4	0.121	981.071
scrambled	3	8	5	0.277	903.5
scrambled	3	8	6	0.381	716.182
scrambled	3	8	7	0.389	773.689
scrambled	3	8	8	0.138	758.938	8	0.24325	834.376
				0.327405	774.19	19.2143	0.36568	932.581
				0.315174	491.902	16.0885	0.16152	525.552
				0.0135881	21.2074	3.04045	0.0305244	99.3199
shRNA#2	1	1	1	0.346	1543.72	10	0.2015	1425.69
shRNA#2	1	1	2	0.19	1422
shRNA#2	1	1	3	0.173	1392.25
shRNA#2	1	1	4	0.329	1591.66
shRNA#2	1	1	5	0.156	1354.56
shRNA#2	1	1	6	0.234	1387.74
shRNA#2	1	1	7	0.121	1444.93
shRNA#2	1	1	8	0.216	1515.36
shRNA#2	1	1	9	0.112	1239.46
shRNA#2	1	1	10	0.138	1365.19
shRNA#2	1	2	1	0.242	1271.43	5	0.2092	1353.2
shRNA#2	1	2	2	0.164	1335.42
shRNA#2	1	2	3	0.164	1471.11
shRNA#2	1	2	4	0.13	1276.6
shRNA#2	1	2	5	0.346	1411.45
shRNA#2	1	3	1	0.787	1867.75	9	0.737111	1910.71
shRNA#2	1	3	2	2.093	1987.81
shRNA#2	1	3	3	0.856	1766.16
shRNA#2	1	3	4	0.433	2399.04
shRNA#2	1	3	5	0.285	1970.88
shRNA#2	1	3	6	0.588	1680.98
shRNA#2	1	3	7	0.813	2453.23
shRNA#2	1	3	8	0.407	1577.4
shRNA#2	1	3	9	0.372	1493.12
shRNA#2	1	4	1	0.104	1315	2	0.1515	1610.83
shRNA#2	1	4	2	0.199	1906.65
shRNA#2	1	5	1	0.182	1343.24	1	0.182	1343.24
shRNA#2	1	6	1	0.372	1413.63	6	0.268167	1506.59
shRNA#2	1	6	2	0.294	1567.38
shRNA#2	1	6	3	0.32	1703.46
shRNA#2	1	6	4	0.173	1708.1
shRNA#2	1	6	5	0.26	1385
shRNA#2	1	6	6	0.19	1261.95
shRNA#2	1	7	1	0.19	2391.82	11	0.360909	1932.25
shRNA#2	1	7	2	0.112	1528.69
shRNA#2	1	7	3	0.476	2264.49
shRNA#2	1	7	4	1.194	2517.82
shRNA#2	1	7	5	0.147	1606.29
shRNA#2	1	7	6	0.225	2123.39
shRNA#2	1	7	7	0.121	1286.64
shRNA#2	1	7	8	0.164	1429.79
shRNA#2	1	7	9	0.234	1759.89
shRNA#2	1	7	10	1.003	2602.32
shRNA#2	1	7	11	0.104	1743.58
shRNA#2	1	8	1	1.99	2609.92	9	0.679667	2208.81
shRNA#2	1	8	2	0.614	1902.65
shRNA#2	1	8	3	0.381	2304.52
shRNA#2	1	8	4	0.709	2015.76
shRNA#2	1	8	5	0.251	1662.17
shRNA#2	1	8	6	0.986	2739.44
shRNA#2	1	8	7	0.597	2325.51
shRNA#2	1	8	8	0.26	1882.17
shRNA#2	1	8	9	0.329	2437.18
shRNA#2	1	9	1	0.112	1650.85	22	0.282182	1582.53
shRNA#2	1	9	2	0.329	1659.11
shRNA#2	1	9	3	0.164	1441.11
shRNA#2	1	9	4	0.112	1352.62
shRNA#2	1	9	5	0.147	1590.12
shRNA#2	1	9	6	0.112	1391.38
shRNA#2	1	9	7	0.268	1798.16
shRNA#2	1	9	8	0.164	1628.47
shRNA#2	1	9	9	0.121	1361.86
shRNA#2	1	9	10	0.199	1256.91
shRNA#2	1	9	11	0.138	1687.19
shRNA#2	1	9	12	0.225	1868.85
shRNA#2	1	9	13	0.164	1457.63
shRNA#2	1	9	14	2.258	2055.34
shRNA#2	1	9	15	0.112	1370.46
shRNA#2	1	9	16	0.208	1418
shRNA#2	1	9	17	0.147	1519.71
shRNA#2	1	9	18	0.216	1972.92
shRNA#2	1	9	19	0.216	1459.08
shRNA#2	1	9	20	0.199	1688.04
shRNA#2	1	9	21	0.398	1679.43
shRNA#2	1	9	22	0.199	1508.39
shRNA#2	2	1	1	0.147	363.059	4	0.1425	409.034
shRNA#2	2	1	2	0.173	373.2
shRNA#2	2	1	3	0.138	460.875
shRNA#2	2	1	4	0.112	439
shRNA#2	2	2	1	0.164	504.526	22	0.679864	445.297
shRNA#2	2	2	2	0.156	406.5
shRNA#2	2	2	3	1.635	446.122
shRNA#2	2	2	4	0.502	405.603
shRNA#2	2	2	5	0.164	504.368
shRNA#2	2	2	6	1.073	457.629
shRNA#2	2	2	7	0.32	339.703
shRNA#2	2	2	8	0.934	400.352
shRNA#2	2	2	9	1.211	665.914
shRNA#2	2	2	10	0.277	400.094
shRNA#2	2	2	11	0.216	425.76
shRNA#2	2	2	12	0.381	424.977
shRNA#2	2	2	13	1.254	525.752
shRNA#2	2	2	14	0.502	358.138
shRNA#2	2	2	15	0.268	364.194
shRNA#2	2	2	16	3.218	385.484
shRNA#2	2	2	17	0.77	568.742
shRNA#2	2	2	18	0.822	394.726
shRNA#2	2	2	19	0.13	299.933
shRNA#2	2	2	20	0.216	430.08
shRNA#2	2	2	21	0.26	511.7
shRNA#2	2	2	22	0.484	576.232
shRNA#2	2	3	1	0.285	393.576	16	0.242125	411.366
shRNA#2	2	3	2	0.156	471.611
shRNA#2	2	3	3	0.138	463.5
shRNA#2	2	3	4	0.121	293.857
shRNA#2	2	3	5	0.346	521.775
shRNA#2	2	3	6	0.458	524.491
shRNA#2	2	3	7	0.156	402.056
shRNA#2	2	3	8	0.121	397.643
shRNA#2	2	3	9	0.121	373.429
shRNA#2	2	3	10	0.285	434.182
shRNA#2	2	3	11	0.121	374.286
shRNA#2	2	3	12	0.303	479.514
shRNA#2	2	3	13	0.13	334.533
shRNA#2	2	3	14	0.112	289.462
shRNA#2	2	3	15	0.208	364
shRNA#2	2	3	16	0.813	463.947
shRNA#2	2	4	1	0.363	388.952	19	0.574526	410.285
shRNA#2	2	4	2	5.086	425.81
shRNA#2	2	4	3	0.104	395.667
shRNA#2	2	4	4	0.147	363.706
shRNA#2	2	4	5	0.588	360.176
shRNA#2	2	4	6	0.104	336.833
shRNA#2	2	4	7	0.83	436.771
shRNA#2	2	4	8	0.156	391.389
shRNA#2	2	4	9	0.156	362.611
shRNA#2	2	4	10	0.32	356.514
shRNA#2	2	4	11	0.441	433.549
shRNA#2	2	4	12	0.692	491.325
shRNA#2	2	4	13	0.407	453.213
shRNA#2	2	4	14	0.13	405.733
shRNA#2	2	4	15	0.285	424.485
shRNA#2	2	4	16	0.138	398.625
shRNA#2	2	4	17	0.208	520.417
shRNA#2	2	4	18	0.562	374.677
shRNA#2	2	4	19	0.199	474.957
shRNA#2	2	5	1	0.112	387.308	9	0.291111	462.531
shRNA#2	2	5	2	0.424	486.408
shRNA#2	2	5	3	0.372	388.395
shRNA#2	2	5	4	0.121	370.214
shRNA#2	2	5	5	0.173	513.8
shRNA#2	2	5	6	0.104	349.083
shRNA#2	2	5	7	0.311	535.167
shRNA#2	2	5	8	0.441	516.725
shRNA#2	2	5	9	0.562	615.677
shRNA#2	2	6	1	0.121	342.214	2	0.1815	505.518
shRNA#2	2	6	2	0.242	668.821
shRNA#2	2	7	1	1.574	533.94	19	0.412474	423.851
shRNA#2	2	7	2	0.173	376
shRNA#2	2	7	3	0.415	484.271
shRNA#2	2	7	4	0.225	551.731
shRNA#2	2	7	5	0.381	402.318
shRNA#2	2	7	6	0.242	428.893
shRNA#2	2	7	7	0.138	326.812
shRNA#2	2	7	8	0.26	518.467
shRNA#2	2	7	9	0.13	348.467
shRNA#2	2	7	10	0.787	480.484
shRNA#2	2	7	11	0.623	424.986
shRNA#2	2	7	12	0.216	336.92
shRNA#2	2	7	13	0.683	420.519
shRNA#2	2	7	14	0.545	482.286
shRNA#2	2	7	15	0.337	443.641
shRNA#2	2	7	16	0.407	367.191
shRNA#2	2	7	17	0.147	315.882
shRNA#2	2	7	18	0.234	407.556
shRNA#2	2	7	19	0.32	402.811
shRNA#2	2	8	1	0.121	348.786	5	0.289	414.707
shRNA#2	2	8	2	0.536	482.694
shRNA#2	2	8	3	0.13	355.733
shRNA#2	2	8	4	0.381	408.636
shRNA#2	2	8	5	0.277	477.688
shRNA#2	2	9	1	0.467	493.241	7	0.423714	428.044
shRNA#2	2	9	2	1.202	514.791
shRNA#2	2	9	3	0.467	438.852
shRNA#2	2	9	4	0.441	357.275
shRNA#2	2	9	5	0.121	387.571
shRNA#2	2	9	6	0.164	508.158
shRNA#2	2	9	7	0.104	296.417
shRNA#2	2	10	1	0.294	347.559	20	0.50465	440.792
shRNA#2	2	10	2	0.104	291
shRNA#2	2	10	3	0.424	548
shRNA#2	2	10	4	0.242	378.964
shRNA#2	2	10	5	0.822	583.189
shRNA#2	2	10	6	0.138	405.688
shRNA#2	2	10	7	0.536	480.613
shRNA#2	2	10	8	0.138	389.938
shRNA#2	2	10	9	0.891	491.515
shRNA#2	2	10	10	0.13	344
shRNA#2	2	10	11	0.891	500.262
shRNA#2	2	10	12	0.19	428.591
shRNA#2	2	10	13	2.076	593.029
shRNA#2	2	10	14	0.164	476.368
shRNA#2	2	10	15	0.138	382.688
shRNA#2	2	10	16	0.121	318.429
shRNA#2	2	10	17	0.13	411.8
shRNA#2	2	10	18	0.519	490.933
shRNA#2	2	10	19	2.041	498.432
shRNA#2	2	10	20	0.104	454.833
shRNA#2	2	11	1	0.303	664.514	9	0.295111	460.31
shRNA#2	2	11	2	0.372	535.209
shRNA#2	2	11	3	0.26	366.933
shRNA#2	2	11	4	0.112	402.077
shRNA#2	2	11	5	0.467	476.481
shRNA#2	2	11	6	0.208	344.542
shRNA#2	2	11	7	0.242	438.286
shRNA#2	2	11	8	0.173	411.9
shRNA#2	2	11	9	0.519	502.85
shRNA#2	2	12	1	0.225	303.808	1	0.225	303.808
shRNA#2	2	13	1	0.476	417.564	12	0.18225	444.099
shRNA#2	2	13	2	0.173	586.2
shRNA#2	2	13	3	0.26	412.4
shRNA#2	2	13	4	0.121	495.857
shRNA#2	2	13	5	0.216	652
shRNA#2	2	13	6	0.112	389.538
shRNA#2	2	13	7	0.112	400.308
shRNA#2	2	13	8	0.164	392.263
shRNA#2	2	13	9	0.104	378.917
shRNA#2	2	13	10	0.164	373.421
shRNA#2	2	13	11	0.173	374.95
shRNA#2	2	13	12	0.112	455.769
shRNA#2	3	1	1	0.363	1069.76
shRNA#2	3	1	2	0.433	1276.54
shRNA#2	3	1	3	0.216	1205.08
shRNA#2	3	1	4	0.657	1611.64
shRNA#2	3	1	5	0.147	745.059
shRNA#2	3	1	6	0.138	867.562
shRNA#2	3	1	7	0.112	829.462
shRNA#2	3	1	8	0.355	1902.51
shRNA#2	3	1	9	0.13	1160.53
shRNA#2	3	1	10	0.51	1381.88	10	0.3061	1205
shRNA#2	3	2	1	0.234	1123.82
shRNA#2	3	2	2	0.147	1001.59
shRNA#2	3	2	3	0.199	958.348
shRNA#2	3	2	4	0.138	1081.25
shRNA#2	3	2	5	0.121	798.071
shRNA#2	3	2	6	0.121	1229.5
shRNA#2	3	2	7	0.215	1098.17
shRNA#2	3	2	8	0.372	1116.63
shRNA#2	3	2	9	0.19	1069.05
shRNA#2	3	2	10	0.225	820.692
shRNA#2	3	2	11	0.173	1050.95
shRNA#2	3	2	12	0.303	842.2
shRNA#2	3	2	13	0.19	1007.36	13	0.202154	1015.2
shRNA#2	3	3	1	0.147	810
shRNA#2	3	3	2	0.112	1554.69
shRNA#2	3	3	3	0.112	920.231
shRNA#2	3	3	4	0.121	1108.71
shRNA#2	3	3	5	0.147	1355.94
shRNA#2	3	3	6	0.138	753.062
shRNA#2	3	3	7	0.969	1107.3
shRNA#2	3	3	8	0.112	748.154
shRNA#2	3	3	9	0.277	914.875
shRNA#2	3	3	10	0.104	679.25
shRNA#2	3	3	11	0.631	897.849	11	0.260909	986.37
shRNA#2	3	4	1	0.329	751
shRNA#2	3	4	2	0.164	766	2	0.2465	758.5
shRNA#2	3	5	1	0.19	941.818
shRNA#2	3	5	2	0.199	1012.52
shRNA#2	3	5	3	0.536	850.145
shRNA#2	3	5	4	0.121	783.643
shRNA#2	3	5	5	0.372	862
shRNA#2	3	5	6	0.182	916.476	6	0.266667	894.434
shRNA#2	3	6	1	0.147	736.647
shRNA#2	3	6	2	0.242	735
shRNA#2	3	6	3	0.19	702.591
shRNA#2	3	6	4	0.346	782.175
shRNA#2	3	6	5	0.112	688.615
shRNA#2	3	6	6	0.346	875.675
shRNA#2	3	6	7	0.13	815.333
shRNA#2	3	6	8	0.294	904.765
shRNA#2	3	6	9	0.294	798.353	9	0.233444	782.128
				0.374708	887.425	9.67857	0.322566	931.254
				0.485936	594.514	6.33657	0.166763	572.956
				0.0295185	36.1142	1.17667	0.0309672	106.395
shRNA#2 + rSALM1dPDZ	1	1	1	0.164	1496.26	16	0.23625	1508.04
shRNA#2 + rSALM1dPDZ	1	1	2	0.156	1316.67
shRNA#2 + rSALM1dPDZ	1	1	3	0.554	1539.16
shRNA#2 + rSALM1dPDZ	1	1	4	0.121	1302.64
shRNA#2 + rSALM1dPDZ	1	1	5	0.13	1294.93
shRNA#2 + rSALM1dPDZ	1	1	6	0.285	1781.73
shRNA#2 + rSALM1dPDZ	1	1	7	0.234	1428.82
shRNA#2 + rSALM1dPDZ	1	1	8	0.216	1705.28
shRNA#2 + rSALM1dPDZ	1	1	9	0.147	1199.94
shRNA#2 + rSALM1dPDZ	1	1	10	0.268	1420.52
shRNA#2 + rSALM1dPDZ	1	1	11	0.363	1630.71
shRNA#2 + rSALM1dPDZ	1	1	12	0.26	1382.33
shRNA#2 + rSALM1dPDZ	1	1	13	0.415	2654.12
shRNA#2 + rSALM1dPDZ	1	1	14	0.164	1378.11
shRNA#2 + rSALM1dPDZ	1	1	15	0.13	1189.2
shRNA#2 + rSALM1dPDZ	1	1	16	0.173	1408.2
shRNA#2 + rSALM1dPDZ	1	2	1	0.251	1913.79	17	0.355647	1747.71
shRNA#2 + rSALM1dPDZ	1	2	2	0.13	1705
shRNA#2 + rSALM1dPDZ	1	2	3	0.121	1311.5
shRNA#2 + rSALM1dPDZ	1	2	4	0.943	1713.64
shRNA#2 + rSALM1dPDZ	1	2	5	0.32	1682.35
shRNA#2 + rSALM1dPDZ	1	2	6	0.519	1606.7
shRNA#2 + rSALM1dPDZ	1	2	7	0.554	1904.66
shRNA#2 + rSALM1dPDZ	1	2	8	0.138	1506.94
shRNA#2 + rSALM1dPDZ	1	2	9	0.164	1488.95
shRNA#2 + rSALM1dPDZ	1	2	10	0.26	1835.83
shRNA#2 + rSALM1dPDZ	1	2	11	0.631	2043.37
shRNA#2 + rSALM1dPDZ	1	2	12	0.121	1453.5
shRNA#2 + rSALM1dPDZ	1	2	13	0.735	1976.96
shRNA#2 + rSALM1dPDZ	1	2	14	0.502	1762.05
shRNA#2 + rSALM1dPDZ	1	2	15	0.242	1659.89
shRNA#2 + rSALM1dPDZ	1	2	16	0.268	2539.64
shRNA#2 + rSALM1dPDZ	1	2	17	0.147	1606.35
shRNA#2 + rSALM1dPDZ	1	3	1	0.121	1214.5	16	0.351375	1505.85
shRNA#2 + rSALM1dPDZ	1	3	2	0.104	1338.5
shRNA#2 + rSALM1dPDZ	1	3	3	0.268	1588.07
shRNA#2 + rSALM1dPDZ	1	3	4	0.104	1690.58
shRNA#2 + rSALM1dPDZ	1	3	5	0.164	1537.74
shRNA#2 + rSALM1dPDZ	1	3	6	0.138	1457.88
shRNA#2 + rSALM1dPDZ	1	3	7	0.173	1295.2
shRNA#2 + rSALM1dPDZ	1	3	8	0.13	1226.33
shRNA#2 + rSALM1dPDZ	1	3	9	0.225	1475.77
shRNA#2 + rSALM1dPDZ	1	3	10	0.147	1406.29
shRNA#2 + rSALM1dPDZ	1	3	11	1.211	1611.67
shRNA#2 + rSALM1dPDZ	1	3	12	0.147	1443.59
shRNA#2 + rSALM1dPDZ	1	3	13	0.536	1913.21
shRNA#2 + rSALM1dPDZ	1	3	14	0.865	1719.67
shRNA#2 + rSALM1dPDZ	1	3	15	0.709	1634
shRNA#2 + rSALM1dPDZ	1	3	16	0.58	1540.66
shRNA#2 + rSALM1dPDZ	1	4	1	0.121	1477.86	10	0.2146	1465.68
shRNA#2 + rSALM1dPDZ	1	4	2	0.26	1556.27
shRNA#2 + rSALM1dPDZ	1	4	3	0.13	1409.47
shRNA#2 + rSALM1dPDZ	1	4	4	0.528	1642.43
shRNA#2 + rSALM1dPDZ	1	4	5	0.424	1501.14
shRNA#2 + rSALM1dPDZ	1	4	6	0.156	1541.44
shRNA#2 + rSALM1dPDZ	1	4	7	0.104	1359.08
shRNA#2 + rSALM1dPDZ	1	4	8	0.112	1320.31
shRNA#2 + rSALM1dPDZ	1	4	9	0.164	1562.26
shRNA#2 + rSALM1dPDZ	1	4	10	0.147	1286.59
shRNA#2 + rSALM1dPDZ	1	5	1	0.735	1955.62	8	0.261818	1568.83
shRNA#2 + rSALM1dPDZ	1	5	2	0.251	1686.07
shRNA#2 + rSALM1dPDZ	1	5	3	0.104	1257.17
shRNA#2 + rSALM1dPDZ	1	6	1	0.822	1772.41
shRNA#2 + rSALM1dPDZ	1	6	2	0.112	1323.69
shRNA#2 + rSALM1dPDZ	1	6	3	0.173	1616.3
shRNA#2 + rSALM1dPDZ	1	6	4	0.13	1458.13
shRNA#2 + rSALM1dPDZ	1	6	5	0.121	1443.79
shRNA#2 + rSALM1dPDZ	1	6	6	0.19	1461.05
shRNA#2 + rSALM1dPDZ	1	6	7	0.112	1526.15
shRNA#2 + rSALM1dPDZ	1	6	8	0.13	1756.73
shRNA#2 + rSALM1dPDZ	2	1	1	0.77	376.697	5	0.4586	363.394
shRNA#2 + rSALM1dPDZ	2	1	2	0.666	385.26
shRNA#2 + rSALM1dPDZ	2	1	3	0.303	330.2
shRNA#2 + rSALM1dPDZ	2	1	4	0.277	389.719
shRNA#2 + rSALM1dPDZ	2	1	5	0.277	335.094
shRNA#2 + rSALM1dPDZ	2	3	1	0.147	345	4	0.175	369.335
shRNA#2 + rSALM1dPDZ	2	3	2	0.147	340.294
shRNA#2 + rSALM1dPDZ	2	3	3	0.164	323.368
shRNA#2 + rSALM1dPDZ	2	3	4	0.242	468.679
shRNA#2 + rSALM1dPDZ	2	5	1	0.606	495.414	4	0.28775	396.212
shRNA#2 + rSALM1dPDZ	2	5	2	0.138	327.938
shRNA#2 + rSALM1dPDZ	2	5	3	0.26	346.733
shRNA#2 + rSALM1dPDZ	2	5	4	0.147	414.765
shRNA#2 + rSALM1dPDZ	2	6	1	0.251	573.379	7	0.174143	385.772
shRNA#2 + rSALM1dPDZ	2	6	2	0.173	312.6
shRNA#2 + rSALM1dPDZ	2	6	3	0.121	368.429
shRNA#2 + rSALM1dPDZ	2	6	4	0.138	391.938
shRNA#2 + rSALM1dPDZ	2	6	5	0.242	359.357
shRNA#2 + rSALM1dPDZ	2	6	6	0.138	355.312
shRNA#2 + rSALM1dPDZ	2	6	7	0.156	339.389
shRNA#2 + rSALM1dPDZ	2	7	1	0.13	396.867	9	0.2	389.976
shRNA#2 + rSALM1dPDZ	2	7	2	0.234	393.37
shRNA#2 + rSALM1dPDZ	2	7	3	0.104	311.417
shRNA#2 + rSALM1dPDZ	2	7	4	0.147	324.882
shRNA#2 + rSALM1dPDZ	2	7	5	0.285	479.758
shRNA#2 + rSALM1dPDZ	2	7	6	0.251	444.345
shRNA#2 + rSALM1dPDZ	2	7	7	0.381	436.091
shRNA#2 + rSALM1dPDZ	2	7	8	0.13	351.933
shRNA#2 + rSALM1dPDZ	2	7	9	0.138	371.125
shRNA#2 + rSALM1dPDZ	2	8	1	0.147	419.294	25	0.44556	405.452
shRNA#2 + rSALM1dPDZ	2	8	2	0.242	404.786
shRNA#2 + rSALM1dPDZ	2	8	3	0.138	350.375
shRNA#2 + rSALM1dPDZ	2	8	4	0.147	408.235
shRNA#2 + rSALM1dPDZ	2	8	5	0.242	493.25
shRNA#2 + rSALM1dPDZ	2	8	6	0.13	360.333
shRNA#2 + rSALM1dPDZ	2	8	7	1.626	490.383
shRNA#2 + rSALM1dPDZ	2	8	8	0.164	311.211
shRNA#2 + rSALM1dPDZ	2	8	9	0.173	343.7
shRNA#2 + rSALM1dPDZ	2	8	10	0.545	466.127
shRNA#2 + rSALM1dPDZ	2	8	11	0.121	373.714
shRNA#2 + rSALM1dPDZ	2	8	12	0.311	443.083
shRNA#2 + rSALM1dPDZ	2	8	13	0.104	403.667
shRNA#2 + rSALM1dPDZ	2	8	14	0.164	406.632
shRNA#2 + rSALM1dPDZ	2	8	15	0.372	395.698
shRNA#2 + rSALM1dPDZ	2	8	16	0.856	501.848
shRNA#2 + rSALM1dPDZ	2	8	17	0.104	307.667
shRNA#2 + rSALM1dPDZ	2	8	18	0.986	444.272
shRNA#2 + rSALM1dPDZ	2	8	19	3.062	476.78
shRNA#2 + rSALM1dPDZ	2	8	20	0.441	478.059
shRNA#2 + rSALM1dPDZ	2	8	21	0.208	361.167
shRNA#2 + rSALM1dPDZ	2	8	22	0.138	409.875
shRNA#2 + rSALM1dPDZ	2	8	23	0.13	323.6
shRNA#2 + rSALM1dPDZ	2	8	24	0.458	437.623
shRNA#2 + rSALM1dPDZ	2	8	25	0.13	324.933
shRNA#2 + rSALM1dPDZ	2	9	1	0.19	409.045	6	0.155667	367.126
shRNA#2 + rSALM1dPDZ	2	9	2	0.121	425.143
shRNA#2 + rSALM1dPDZ	2	9	3	0.104	355.917
shRNA#2 + rSALM1dPDZ	2	9	4	0.173	327.05
shRNA#2 + rSALM1dPDZ	2	9	5	0.173	334.65
shRNA#2 + rSALM1dPDZ	2	9	6	0.173	350.95
shRNA#2 + rSALM1dPDZ	2	10	1	0.363	368.5	5	0.417	382.316
shRNA#2 + rSALM1dPDZ	2	10	2	0.156	418.111
shRNA#2 + rSALM1dPDZ	2	10	3	0.182	405.19
shRNA#2 + rSALM1dPDZ	2	10	4	0.969	350.402
shRNA#2 + rSALM1dPDZ	2	10	5	0.415	369.375
shRNA#2 + rSALM1dPDZ	2	11	1	0.147	425.235	5	0.2336	394.942
shRNA#2 + rSALM1dPDZ	2	11	2	0.329	448.921
shRNA#2 + rSALM1dPDZ	2	11	3	0.294	390.147
shRNA#2 + rSALM1dPDZ	2	11	4	0.242	385.464
shRNA#2 + rSALM1dPDZ	2	11	5	0.156	324.944
shRNA#2 + rSALM1dPDZ	2	12	1	0.112	319.538	17	0.185176	388.424
shRNA#2 + rSALM1dPDZ	2	12	2	0.242	393.964
shRNA#2 + rSALM1dPDZ	2	12	3	0.216	452.12
shRNA#2 + rSALM1dPDZ	2	12	4	0.164	395
shRNA#2 + rSALM1dPDZ	2	12	5	0.104	437.5
shRNA#2 + rSALM1dPDZ	2	12	6	0.355	403.341
shRNA#2 + rSALM1dPDZ	2	12	7	0.199	391.435
shRNA#2 + rSALM1dPDZ	2	12	8	0.26	408.767
shRNA#2 + rSALM1dPDZ	2	12	9	0.138	340
shRNA#2 + rSALM1dPDZ	2	12	10	0.147	512.353
shRNA#2 + rSALM1dPDZ	2	12	11	0.173	373.8
shRNA#2 + rSALM1dPDZ	2	12	12	0.19	326.182
shRNA#2 + rSALM1dPDZ	2	12	13	0.199	324.087
shRNA#2 + rSALM1dPDZ	2	12	14	0.147	362.471
shRNA#2 + rSALM1dPDZ	2	12	15	0.13	415.533
shRNA#2 + rSALM1dPDZ	2	12	16	0.242	399.786
shRNA#2 + rSALM1dPDZ	2	12	17	0.13	347.333
shRNA#2 + rSALM1dPDZ	2	13	1	0.199	378.174	1	0.199	378.174
shRNA#2 + rSALM1dPDZ	2	14	1	8.581	464.03	10	1.2716	452.984
shRNA#2 + rSALM1dPDZ	2	14	2	0.138	378.125
shRNA#2 + rSALM1dPDZ	2	14	3	0.182	415.048
shRNA#2 + rSALM1dPDZ	2	14	4	0.804	444.183
shRNA#2 + rSALM1dPDZ	2	14	5	1.099	411.165
shRNA#2 + rSALM1dPDZ	2	14	6	0.381	447.977
shRNA#2 + rSALM1dPDZ	2	14	7	0.208	410.917
shRNA#2 + rSALM1dPDZ	2	14	8	0.657	725.789
shRNA#2 + rSALM1dPDZ	2	14	9	0.285	389.606
shRNA#2 + rSALM1dPDZ	2	14	10	0.381	443
shRNA#2 + rSALM1dPDZ	3	1	1	0.891	1124.02
shRNA#2 + rSALM1dPDZ	3	1	2	0.112	804.462
shRNA#2 + rSALM1dPDZ	3	1	3	0.156	790.556
shRNA#2 + rSALM1dPDZ	3	1	4	0.536	1065.5	4	0.42375	946.134
shRNA#2 + rSALM1dPDZ	3	2	1	0.112	766.923
shRNA#2 + rSALM1dPDZ	3	2	2	0.112	1060.46
shRNA#2 + rSALM1dPDZ	3	2	3	0.216	1041.36
shRNA#2 + rSALM1dPDZ	3	2	4	0.112	1068.77
shRNA#2 + rSALM1dPDZ	3	2	5	0.13	818.467
shRNA#2 + rSALM1dPDZ	3	2	6	0.182	796.429
shRNA#2 + rSALM1dPDZ	3	2	7	0.173	867.25
shRNA#2 + rSALM1dPDZ	3	2	8	0.536	1025.37
shRNA#2 + rSALM1dPDZ	3	2	9	0.242	881.179
shRNA#2 + rSALM1dPDZ	3	2	10	0.199	869.304
shRNA#2 + rSALM1dPDZ	3	2	11	0.268	915.806
shRNA#2 + rSALM1dPDZ	3	2	12	0.294	1025.18
shRNA#2 + rSALM1dPDZ	3	2	13	0.121	768.071
shRNA#2 + rSALM1dPDZ	3	2	14	0.441	1090.45	14	0.224143	928.216
shRNA#2 + rSALM1dPDZ	3	3	1	0.112	855.692
shRNA#2 + rSALM1dPDZ	3	3	2	0.242	1055.64
shRNA#2 + rSALM1dPDZ	3	3	3	0.147	1155.94
shRNA#2 + rSALM1dPDZ	3	3	4	0.173	848.9
shRNA#2 + rSALM1dPDZ	3	3	5	0.147	1021.24
shRNA#2 + rSALM1dPDZ	3	3	6	0.484	1233.5	6	0.2175	1028.49
shRNA#2 + rSALM1dPDZ	3	4	1	0.268	1421.55
shRNA#2 + rSALM1dPDZ	3	4	2	0.147	830.882
shRNA#2 + rSALM1dPDZ	3	4	3	0.441	1294.14
shRNA#2 + rSALM1dPDZ	3	4	4	0.26	944.1
shRNA#2 + rSALM1dPDZ	3	4	5	0.337	1063.87
shRNA#2 + rSALM1dPDZ	3	4	6	0.251	1091.69
shRNA#2 + rSALM1dPDZ	3	4	7	0.19	1463.27
shRNA#2 + rSALM1dPDZ	3	4	8	0.164	952.632
shRNA#2 + rSALM1dPDZ	3	4	9	0.614	1079.2
shRNA#2 + rSALM1dPDZ	3	4	10	0.13	800.8	10	0.2802	1094.21
shRNA#2 + rSALM1dPDZ	3	5	1	0.692	2081.14
shRNA#2 + rSALM1dPDZ	3	5	2	0.164	789.632
shRNA#2 + rSALM1dPDZ	3	5	3	0.45	1047.02
shRNA#2 + rSALM1dPDZ	3	5	4	0.147	925.941
shRNA#2 + rSALM1dPDZ	3	5	5	0.19	868.455	5	0.3286	1142.44
shRNA#2 + rSALM1dPDZ	3	6	1	0.381	1225.34
shRNA#2 + rSALM1dPDZ	3	6	2	0.337	1288.85
shRNA#2 + rSALM1dPDZ	3	6	3	0.104	678.167
shRNA#2 + rSALM1dPDZ	3	6	4	0.285	841.576
shRNA#2 + rSALM1dPDZ	3	6	5	0.51	1023.09
shRNA#2 + rSALM1dPDZ	3	6	6	0.199	876	6	0.302667	988.836
				0.335329	911.789	9.13043	0.321724	808.633
				0.641617	552.434	5.81772	0.226742	490.264
				0.0439629	37.8521	1.21308	0.0472791	102.227
shRNA#2 + rSALM1	1	2	1	0.121	1302.57	18	0.238278	1614.38
shRNA#2 + rSALM1	1	2	2	0.104	1379.17
shRNA#2 + rSALM1	1	2	3	0.164	1719.32
shRNA#2 + rSALM1	1	2	4	0.311	1702.36
shRNA#2 + rSALM1	1	2	5	0.121	1591.57
shRNA#2 + rSALM1	1	2	6	0.225	1671.12
shRNA#2 + rSALM1	1	2	7	0.112	1632.08
shRNA#2 + rSALM1	1	2	8	0.294	1640.15
shRNA#2 + rSALM1	1	2	9	0.355	1805.34
shRNA#2 + rSALM1	1	2	10	0.216	2077.88
shRNA#2 + rSALM1	1	2	11	0.26	1594.2
shRNA#2 + rSALM1	1	2	12	0.164	1716
shRNA#2 + rSALM1	1	2	13	0.657	1412.08
shRNA#2 + rSALM1	1	2	14	0.112	1361.85
shRNA#2 + rSALM1	1	2	15	0.303	1705.94
shRNA#2 + rSALM1	1	2	16	0.156	1768.89
shRNA#2 + rSALM1	1	2	17	0.458	1462.72
shRNA#2 + rSALM1	1	2	18	0.156	1515.67
shRNA#2 + rSALM1	1	3	1	0.199	1464.96	5	0.2456	1783.97
shRNA#2 + rSALM1	1	3	2	0.19	1195.64
shRNA#2 + rSALM1	1	3	3	0.355	2691.27
shRNA#2 + rSALM1	1	3	4	0.147	1571.65
shRNA#2 + rSALM1	1	3	5	0.337	1996.33
shRNA#2 + rSALM1	1	4	1	0.104	1401.92	12	0.17	1468.78
shRNA#2 + rSALM1	1	4	2	0.112	1464.38
shRNA#2 + rSALM1	1	4	3	0.138	1489.31
shRNA#2 + rSALM1	1	4	4	0.164	1427.84
shRNA#2 + rSALM1	1	4	5	0.216	1381.24
shRNA#2 + rSALM1	1	4	6	0.363	1325.17
shRNA#2 + rSALM1	1	4	7	0.147	1628
shRNA#2 + rSALM1	1	4	8	0.173	1705.95
shRNA#2 + rSALM1	1	4	9	0.173	1478.05
shRNA#2 + rSALM1	1	4	10	0.121	1313.79
shRNA#2 + rSALM1	1	4	11	0.225	1590.81
shRNA#2 + rSALM1	1	4	12	0.104	1418.92
shRNA#2 + rSALM1	1	5	1	0.476	1462.53	16	0.440062	1659.7
shRNA#2 + rSALM1	1	5	2	0.19	1613.45
shRNA#2 + rSALM1	1	5	3	0.147	1155.77
shRNA#2 + rSALM1	1	5	4	0.138	1340.25
shRNA#2 + rSALM1	1	5	5	0.182	1477.76
shRNA#2 + rSALM1	1	5	6	0.112	1489.08
shRNA#2 + rSALM1	1	5	7	0.138	1407.25
shRNA#2 + rSALM1	1	5	8	0.104	1322.75
shRNA#2 + rSALM1	1	5	9	0.242	1756.21
shRNA#2 + rSALM1	1	5	10	0.182	1693.71
shRNA#2 + rSALM1	1	5	11	0.372	2131.14
shRNA#2 + rSALM1	1	5	12	2.682	2186.07
shRNA#2 + rSALM1	1	5	13	0.701	1536.51
shRNA#2 + rSALM1	1	5	14	0.614	2255.56
shRNA#2 + rSALM1	1	5	15	0.415	1905.33
shRNA#2 + rSALM1	1	5	16	0.346	1821.8
shRNA#2 + rSALM1	1	7	1	0.182	1581.76	5	0.1696	1390.66
shRNA#2 + rSALM1	1	7	2	0.138	1409.5
shRNA#2 + rSALM1	1	7	3	0.147	1333.59
shRNA#2 + rSALM1	1	7	4	0.173	1280.65
shRNA#2 + rSALM1	1	7	5	0.208	1347.79
shRNA#2 + rSALM1	1	8	1	0.528	1938.53	27	0.571889	1705.46
shRNA#2 + rSALM1	1	8	2	0.372	2220.56
shRNA#2 + rSALM1	1	8	3	0.285	1657.15
shRNA#2 + rSALM1	1	8	4	0.381	1722.11
shRNA#2 + rSALM1	1	8	5	0.112	1333.46
shRNA#2 + rSALM1	1	8	6	1.946	1914.64
shRNA#2 + rSALM1	1	8	7	0.882	2006.33
shRNA#2 + rSALM1	1	8	8	0.536	1822.98
shRNA#2 + rSALM1	1	8	9	0.199	1573.74
shRNA#2 + rSALM1	1	8	10	0.753	2276.22
shRNA#2 + rSALM1	1	8	11	0.277	1500.81
shRNA#2 + rSALM1	1	8	12	0.216	1585.96
shRNA#2 + rSALM1	1	8	13	0.753	1543.44
shRNA#2 + rSALM1	1	8	14	0.104	1305.92
shRNA#2 + rSALM1	1	8	15	1.903	1776.56
shRNA#2 + rSALM1	1	8	16	2.076	1864.98
shRNA#2 + rSALM1	1	8	17	0.112	1462.46
shRNA#2 + rSALM1	1	8	18	0.355	1598.56
shRNA#2 + rSALM1	1	8	19	1.107	1756.87
shRNA#2 + rSALM1	1	8	20	0.519	1925.95
shRNA#2 + rSALM1	1	8	21	0.346	1660.85
shRNA#2 + rSALM1	1	8	22	0.355	1595.05
shRNA#2 + rSALM1	1	8	23	0.121	1453
shRNA#2 + rSALM1	1	8	24	0.13	1412.73
shRNA#2 + rSALM1	1	8	25	0.112	1492.15
shRNA#2 + rSALM1	1	8	26	0.727	2139.54
shRNA#2 + rSALM1	1	8	27	0.234	1506.85
shRNA#2 + rSALM1	1	9	1	0.156	1784	12	0.147083	1497.54
shRNA#2 + rSALM1	1	9	2	0.13	1397.6
shRNA#2 + rSALM1	1	9	3	0.13	1255.73
shRNA#2 + rSALM1	1	9	4	0.138	1676.75
shRNA#2 + rSALM1	1	9	5	0.13	1294
shRNA#2 + rSALM1	1	9	6	0.19	1740.09
shRNA#2 + rSALM1	1	9	7	0.173	1650.3
shRNA#2 + rSALM1	1	9	8	0.138	1638.06
shRNA#2 + rSALM1	1	9	9	0.13	1298.2
shRNA#2 + rSALM1	1	9	10	0.104	1255.83
shRNA#2 + rSALM1	1	9	11	0.225	1454.58
shRNA#2 + rSALM1	1	9	12	0.121	1525.29
shRNA#2 + rSALM1	1	10	1	0.138	1325.56	4	0.2465	1576.25
shRNA#2 + rSALM1	1	10	2	0.372	1613.81
shRNA#2 + rSALM1	1	10	3	0.121	1325.86
shRNA#2 + rSALM1	1	10	4	0.355	2039.76
shRNA#2 + rSALM1	1	11	1	0.112	1731.54	11	0.169818	1445.81
shRNA#2 + rSALM1	1	11	2	0.104	1312.17
shRNA#2 + rSALM1	1	11	3	0.26	1399.87
shRNA#2 + rSALM1	1	11	4	0.199	1437.35
shRNA#2 + rSALM1	1	11	5	0.13	1568.67
shRNA#2 + rSALM1	1	11	6	0.112	1567
shRNA#2 + rSALM1	1	11	7	0.147	1426
shRNA#2 + rSALM1	1	11	8	0.45	1291.56
shRNA#2 + rSALM1	1	11	9	0.13	1178.07
shRNA#2 + rSALM1	1	11	10	0.112	1398.08
shRNA#2 + rSALM1	1	11	11	0.112	1593.62
shRNA#2 + rSALM1	2	1	1	0.234	360.222	22	0.333818	424.769
shRNA#2 + rSALM1	2	1	2	0.355	369.39
shRNA#2 + rSALM1	2	1	3	0.112	315.462
shRNA#2 + rSALM1	2	1	4	0.147	326
shRNA#2 + rSALM1	2	1	5	0.32	421.324
shRNA#2 + rSALM1	2	1	6	0.19	428.955
shRNA#2 + rSALM1	2	1	7	0.13	303.867
shRNA#2 + rSALM1	2	1	8	0.458	361.34
shRNA#2 + rSALM1	2	1	9	0.251	461.966
shRNA#2 + rSALM1	2	1	10	0.251	450.241
shRNA#2 + rSALM1	2	1	11	0.986	540.798
shRNA#2 + rSALM1	2	1	12	0.311	391.361
shRNA#2 + rSALM1	2	1	13	0.779	503.711
shRNA#2 + rSALM1	2	1	14	0.51	462.119
shRNA#2 + rSALM1	2	1	15	0.311	480.778
shRNA#2 + rSALM1	2	1	16	0.182	381.238
shRNA#2 + rSALM1	2	1	17	0.19	421.227
shRNA#2 + rSALM1	2	1	18	0.104	343.25
shRNA#2 + rSALM1	2	1	19	0.182	426.19
shRNA#2 + rSALM1	2	1	20	0.216	418.48
shRNA#2 + rSALM1	2	1	21	0.822	723.053
shRNA#2 + rSALM1	2	1	22	0.303	453.943
shRNA#2 + rSALM1	2	2	1	0.32	412.243	19	0.397053	458.54
shRNA#2 + rSALM1	2	2	2	1.038	756.842
shRNA#2 + rSALM1	2	2	3	0.242	401.821
shRNA#2 + rSALM1	2	2	4	0.156	386.222
shRNA#2 + rSALM1	2	2	5	1.185	643.015
shRNA#2 + rSALM1	2	2	6	0.303	532.4
shRNA#2 + rSALM1	2	2	7	0.138	362.25
shRNA#2 + rSALM1	2	2	8	0.294	452.265
shRNA#2 + rSALM1	2	2	9	0.19	411.409
shRNA#2 + rSALM1	2	2	10	0.493	475.579
shRNA#2 + rSALM1	2	2	11	0.606	531.614
shRNA#2 + rSALM1	2	2	12	0.424	385.531
shRNA#2 + rSALM1	2	2	13	0.19	457.909
shRNA#2 + rSALM1	2	2	14	0.182	408.095
shRNA#2 + rSALM1	2	2	15	0.199	400.348
shRNA#2 + rSALM1	2	2	16	0.234	467.111
shRNA#2 + rSALM1	2	2	17	0.156	363.667
shRNA#2 + rSALM1	2	2	18	0.934	420.741
shRNA#2 + rSALM1	2	2	19	0.26	443.2
shRNA#2 + rSALM1	2	5	1	0.19	433.5	6	0.190167	390.506
shRNA#2 + rSALM1	2	5	2	0.311	455
shRNA#2 + rSALM1	2	5	3	0.13	357.333
shRNA#2 + rSALM1	2	5	4	0.164	322.579
shRNA#2 + rSALM1	2	5	5	0.138	404.5
shRNA#2 + rSALM1	2	5	6	0.208	370.125
shRNA#2 + rSALM1	2	6	1	0.458	383.925	17	0.171353	391.976
shRNA#2 + rSALM1	2	6	2	0.277	479.031
shRNA#2 + rSALM1	2	6	3	0.13	371.933
shRNA#2 + rSALM1	2	6	4	0.164	470.947
shRNA#2 + rSALM1	2	6	5	0.112	333.692
shRNA#2 + rSALM1	2	6	6	0.121	388.429
shRNA#2 + rSALM1	2	6	7	0.112	378.308
shRNA#2 + rSALM1	2	6	8	0.147	385.471
shRNA#2 + rSALM1	2	6	9	0.173	373.65
shRNA#2 + rSALM1	2	6	10	0.242	350.321
shRNA#2 + rSALM1	2	6	11	0.121	359.071
shRNA#2 + rSALM1	2	6	12	0.138	368.375
shRNA#2 + rSALM1	2	6	13	0.234	442.296
shRNA#2 + rSALM1	2	6	14	0.13	389.6
shRNA#2 + rSALM1	2	6	15	0.112	335.692
shRNA#2 + rSALM1	2	6	16	0.121	405.143
shRNA#2 + rSALM1	2	6	17	0.121	447.714
shRNA#2 + rSALM1	2	7	1	0.13	403.4	4	0.11475	354.889
shRNA#2 + rSALM1	2	7	2	0.121	366.571
shRNA#2 + rSALM1	2	7	3	0.104	319.083
shRNA#2 + rSALM1	2	7	4	0.104	330.5
shRNA#2 + rSALM1	2	8	1	0.225	385.423	14	0.318214	437.114
shRNA#2 + rSALM1	2	8	2	0.173	422.65
shRNA#2 + rSALM1	2	8	3	0.13	331.8
shRNA#2 + rSALM1	2	8	4	0.112	340.077
shRNA#2 + rSALM1	2	8	5	0.822	648.189
shRNA#2 + rSALM1	2	8	6	0.147	337.118
shRNA#2 + rSALM1	2	8	7	0.104	406.083
shRNA#2 + rSALM1	2	8	8	0.917	467.377
shRNA#2 + rSALM1	2	8	9	0.164	394.263
shRNA#2 + rSALM1	2	8	10	0.346	406.625
shRNA#2 + rSALM1	2	8	11	0.718	378.759
shRNA#2 + rSALM1	2	8	12	0.182	530.381
shRNA#2 + rSALM1	2	8	13	0.285	744.848
shRNA#2 + rSALM1	2	8	14	0.13	326
shRNA#2 + rSALM1	2	9	1	0.225	409.923	19	0.247158	397.777
shRNA#2 + rSALM1	2	9	2	0.294	501.265
shRNA#2 + rSALM1	2	9	3	0.234	457.519
shRNA#2 + rSALM1	2	9	4	0.104	361.75
shRNA#2 + rSALM1	2	9	5	0.121	368.786
shRNA#2 + rSALM1	2	9	6	0.519	414.45
shRNA#2 + rSALM1	2	9	7	0.121	428.143
shRNA#2 + rSALM1	2	9	8	0.389	349.711
shRNA#2 + rSALM1	2	9	9	0.121	308.786
shRNA#2 + rSALM1	2	9	10	0.562	486.692
shRNA#2 + rSALM1	2	9	11	0.277	370.875
shRNA#2 + rSALM1	2	9	12	0.104	304.75
shRNA#2 + rSALM1	2	9	13	0.138	336.625
shRNA#2 + rSALM1	2	9	14	0.234	470.333
shRNA#2 + rSALM1	2	9	15	0.277	378.312
shRNA#2 + rSALM1	2	9	16	0.285	405.879
shRNA#2 + rSALM1	2	9	17	0.112	314.846
shRNA#2 + rSALM1	2	9	18	0.337	498.154
shRNA#2 + rSALM1	2	9	19	0.242	390.964
shRNA#2 + rSALM1	2	11	1	0.13	305.2	41	0.455707	432.636
shRNA#2 + rSALM1	2	11	2	0.389	484
shRNA#2 + rSALM1	2	11	3	0.709	554.232
shRNA#2 + rSALM1	2	11	4	0.277	432.031
shRNA#2 + rSALM1	2	11	5	0.104	295.417
shRNA#2 + rSALM1	2	11	6	0.952	498.118
shRNA#2 + rSALM1	2	11	7	0.346	396.95
shRNA#2 + rSALM1	2	11	8	0.32	515.649
shRNA#2 + rSALM1	2	11	9	0.216	490.64
shRNA#2 + rSALM1	2	11	10	0.398	578.848
shRNA#2 + rSALM1	2	11	11	0.675	549.141
shRNA#2 + rSALM1	2	11	12	2.258	504.586
shRNA#2 + rSALM1	2	11	13	0.268	465.516
shRNA#2 + rSALM1	2	11	14	0.164	406.368
shRNA#2 + rSALM1	2	11	15	0.268	415.226
shRNA#2 + rSALM1	2	11	16	0.285	537.879
shRNA#2 + rSALM1	2	11	17	0.208	440.75
shRNA#2 + rSALM1	2	11	18	1.029	426.412
shRNA#2 + rSALM1	2	11	19	0.225	458.615
shRNA#2 + rSALM1	2	11	20	1.021	407.068
shRNA#2 + rSALM1	2	11	21	0.112	338.077
shRNA#2 + rSALM1	2	11	22	0.51	400.61
shRNA#2 + rSALM1	2	11	23	0.389	455.2
shRNA#2 + rSALM1	2	11	24	0.182	297.81
shRNA#2 + rSALM1	2	11	25	1.168	513.007
shRNA#2 + rSALM1	2	11	26	0.182	423.619
shRNA#2 + rSALM1	2	11	27	0.303	323.457
shRNA#2 + rSALM1	2	11	28	0.138	334.562
shRNA#2 + rSALM1	2	11	29	0.121	329.571
shRNA#2 + rSALM1	2	11	30	0.285	320.455
shRNA#2 + rSALM1	2	11	31	0.467	434.667
shRNA#2 + rSALM1	2	11	32	0.147	383.765
shRNA#2 + rSALM1	2	11	33	0.303	535.086
shRNA#2 + rSALM1	2	11	34	0.493	490.614
shRNA#2 + rSALM1	2	11	35	0.182	478.619
shRNA#2 + rSALM1	2	11	36	0.164	427.368
shRNA#2 + rSALM1	2	11	37	0.199	475.348
shRNA#2 + rSALM1	2	11	38	0.649	409.707
shRNA#2 + rSALM1	2	11	39	0.173	549
shRNA#2 + rSALM1	2	11	40	0.311	317.194
shRNA#2 + rSALM1	2	11	41	1.964	337.692
shRNA#2 + rSALM1	2	12	1	0.13	377.333	12	0.19525	368.723
shRNA#2 + rSALM1	2	12	2	0.19	442.682
shRNA#2 + rSALM1	2	12	3	0.138	292.625
shRNA#2 + rSALM1	2	12	4	0.337	454.077
shRNA#2 + rSALM1	2	12	5	0.104	324.25
shRNA#2 + rSALM1	2	12	6	0.112	388.308
shRNA#2 + rSALM1	2	12	7	0.112	347.846
shRNA#2 + rSALM1	2	12	8	0.156	354.5
shRNA#2 + rSALM1	2	12	9	0.614	394.803
shRNA#2 + rSALM1	2	12	10	0.182	378.857
shRNA#2 + rSALM1	2	12	11	0.13	324.333
shRNA#2 + rSALM1	2	12	12	0.138	345.062
shRNA#2 + rSALM1	2	13	1	0.614	479.789	12	0.336	446.886
shRNA#2 + rSALM1	2	13	2	0.337	631.282
shRNA#2 + rSALM1	2	13	3	0.13	378.267
shRNA#2 + rSALM1	2	13	4	0.182	458.619
shRNA#2 + rSALM1	2	13	5	0.104	332.75
shRNA#2 + rSALM1	2	13	6	0.19	352.182
shRNA#2 + rSALM1	2	13	7	0.208	449.792
shRNA#2 + rSALM1	2	13	8	0.26	490.233
shRNA#2 + rSALM1	2	13	9	0.761	516.977
shRNA#2 + rSALM1	2	13	10	0.147	318.118
shRNA#2 + rSALM1	2	13	11	0.649	460.64
shRNA#2 + rSALM1	2	13	12	0.45	493.981
shRNA#2 + rSALM1	2	14	1	0.45	606.135	24	0.449417	426.813
shRNA#2 + rSALM1	2	14	2	0.147	362.588
shRNA#2 + rSALM1	2	14	3	0.164	383.895
shRNA#2 + rSALM1	2	14	4	0.156	366.333
shRNA#2 + rSALM1	2	14	5	0.182	353.19
shRNA#2 + rSALM1	2	14	6	0.121	397.429
shRNA#2 + rSALM1	2	14	7	0.381	411.045
shRNA#2 + rSALM1	2	14	8	0.554	528.375
shRNA#2 + rSALM1	2	14	9	0.363	345.952
shRNA#2 + rSALM1	2	14	10	0.104	416.583
shRNA#2 + rSALM1	2	14	11	0.311	425.333
shRNA#2 + rSALM1	2	14	12	0.121	388.286
shRNA#2 + rSALM1	2	14	13	0.329	531.737
shRNA#2 + rSALM1	2	14	14	0.311	383
shRNA#2 + rSALM1	2	14	15	0.199	311.609
shRNA#2 + rSALM1	2	14	16	0.208	317.375
shRNA#2 + rSALM1	2	14	17	0.19	419.273
shRNA#2 + rSALM1	2	14	18	2.837	682.448
shRNA#2 + rSALM1	2	14	19	0.19	406.818
shRNA#2 + rSALM1	2	14	20	0.216	393.68
shRNA#2 + rSALM1	2	14	21	0.173	351.9
shRNA#2 + rSALM1	2	14	22	0.536	454.71
shRNA#2 + rSALM1	2	14	23	2.422	637.879
shRNA#2 + rSALM1	2	14	24	0.121	367.929
shRNA#2 + rSALM1	3	1	1	0.13	869.733
shRNA#2 + rSALM1	3	1	2	0.164	1009.32
shRNA#2 + rSALM1	3	1	3	0.13	1082.13
shRNA#2 + rSALM1	3	1	4	0.138	1158.81
shRNA#2 + rSALM1	3	1	5	0.216	994.48
shRNA#2 + rSALM1	3	1	6	0.13	886.933
shRNA#2 + rSALM1	3	1	7	0.173	1614
shRNA#2 + rSALM1	3	1	8	0.216	1172.84
shRNA#2 + rSALM1	3	1	9	0.112	788.615
shRNA#2 + rSALM1	3	1	10	0.208	1069.38
shRNA#2 + rSALM1	3	1	11	0.147	1193.71
shRNA#2 + rSALM1	3	1	12	0.208	1159.33
shRNA#2 + rSALM1	3	1	13	0.173	1531.3
shRNA#2 + rSALM1	3	1	14	0.104	852.417
shRNA#2 + rSALM1	3	1	15	0.156	1169.33
shRNA#2 + rSALM1	3	1	16	0.112	1120.23
shRNA#2 + rSALM1	3	1	17	0.121	825.071
shRNA#2 + rSALM1	3	1	18	0.182	815.143
shRNA#2 + rSALM1	3	1	19	0.164	1669.37
shRNA#2 + rSALM1	3	1	20	0.26	1244.17
shRNA#2 + rSALM1	3	1	21	0.649	826.893
shRNA#2 + rSALM1	3	1	22	0.363	893.548
shRNA#2 + rSALM1	3	1	23	0.164	821.947
shRNA#2 + rSALM1	3	1	24	0.199	1534
shRNA#2 + rSALM1	3	1	25	0.13	1199.47
shRNA#2 + rSALM1	3	1	26	0.216	1041.44
shRNA#2 + rSALM1	3	1	27	0.121	988.143
shRNA#2 + rSALM1	3	1	28	0.234	865.259
shRNA#2 + rSALM1	3	1	29	0.164	750.947	29	0.189103	1074.07
shRNA#2 + rSALM1	3	2	1	0.407	1440.83
shRNA#2 + rSALM1	3	2	2	0.112	751.538
shRNA#2 + rSALM1	3	2	3	0.121	829.5
shRNA#2 + rSALM1	3	2	4	0.19	1114.36
shRNA#2 + rSALM1	3	2	5	0.13	743.533
shRNA#2 + rSALM1	3	2	6	0.109	1139.05
shRNA#2 + rSALM1	3	2	7	0.32	948.973
shRNA#2 + rSALM1	3	2	8	0.13	736.067
shRNA#2 + rSALM1	3	2	9	0.597	971.42
shRNA#2 + rSALM1	3	2	10	0.329	918.526
shRNA#2 + rSALM1	3	2	11	0.156	970.611
shRNA#2 + rSALM1	3	2	12	0.216	930.28
shRNA#2 + rSALM1	3	2	13	0.277	1044.72
shRNA#2 + rSALM1	3	2	14	0.112	845.385
shRNA#2 + rSALM1	3	2	15	0.346	1069.35
shRNA#2 + rSALM1	3	2	16	0.112	737.692
shRNA#2 + rSALM1	3	2	17	0.104	833.667
shRNA#2 + rSALM1	3	2	18	0.104	868
shRNA#2 + rSALM1	3	2	19	0.138	921
shRNA#2 + rSALM1	3	2	20	0.242	904.607
shRNA#2 + rSALM1	3	2	21	0.104	762.167
shRNA#2 + rSALM1	3	2	22	0.415	1131.27
shRNA#2 + rSALM1	3	2	23	0.372	1004.74
shRNA#2 + rSALM1	3	2	24	0.804	1529.98
shRNA#2 + rSALM1	3	2	25	0.277	856.875
shRNA#2 + rSALM1	3	2	26	0.735	1125.08
shRNA#2 + rSALM1	3	2	27	0.19	1064.73
shRNA#2 + rSALM1	3	2	28	0.138	1339.25	28	0.26025	983.329
shRNA#2 + rSALM1	3	3	1	0.208	928.292
shRNA#2 + rSALM1	3	3	2	0.121	1056.36
shRNA#2 + rSALM1	3	3	3	0.164	962
shRNA#2 + rSALM1	3	3	4	0.121	863.857
shRNA#2 + rSALM1	3	3	5	0.476	958.982
shRNA#2 + rSALM1	3	3	6	0.562	1374.86
shRNA#2 + rSALM1	3	3	7	0.467	1316.46
shRNA#2 + rSALM1	3	3	8	0.407	926.255
shRNA#2 + rSALM1	3	3	9	0.147	807.882
shRNA#2 + rSALM1	3	3	10	0.104	965
shRNA#2 + rSALM1	3	3	11	0.173	1110.9
shRNA#2 + rSALM1	3	3	12	0.121	1126.64
shRNA#2 + rSALM1	3	3	13	0.493	1034.88
shRNA#2 + rSALM1	3	3	14	0.26	953.1
shRNA#2 + rSALM1	3	3	15	0.303	1038.49
shRNA#2 + rSALM1	3	3	16	0.26	1302.93
shRNA#2 + rSALM1	3	3	17	0.104	967.667
shRNA#2 + rSALM1	3	3	18	0.268	1204.97
shRNA#2 + rSALM1	3	3	19	0.303	1288.31
shRNA#2 + rSALM1	3	3	20	0.13	751.867
shRNA#2 + rSALM1	3	3	21	0.32	1101.24
shRNA#2 + rSALM1	3	3	22	0.277	1137.81
shRNA#2 + rSALM1	3	3	23	0.277	657.875
shRNA#2 + rSALM1	3	3	24	0.2067	1277.13
shRNA#2 + rSALM1	3	3	25	0.147	1036.35	25	0.256788	1046
shRNA#2 + rSALM1	3	4	1	0.242	689.286
shRNA#2 + rSALM1	3	4	2	0.623	835.389
shRNA#2 + rSALM1	3	4	3	0.164	729.789
shRNA#2 + rSALM1	3	4	4	0.58	1537.12
shRNA#2 + rSALM1	3	4	5	0.104	957.25
shRNA#2 + rSALM1	3	4	6	0.389	1302.11
shRNA#2 + rSALM1	3	4	7	0.138	848.938
shRNA#2 + rSALM1	3	4	8	0.182	1094.76
shRNA#2 + rSALM1	3	4	9	0.216	1068.28
shRNA#2 + rSALM1	3	4	10	0.882	1440.55
shRNA#2 + rSALM1	3	4	11	0.225	1075.19
shRNA#2 + rSALM1	3	4	12	0.199	861.913
shRNA#2 + rSALM1	3	4	13	0.337	899.41
shRNA#2 + rSALM1	3	4	14	0.138	1192.31
shRNA#2 + rSALM1	3	4	15	0.121	810.5
shRNA#2 + rSALM1	3	4	16	0.19	1061.91
shRNA#2 + rSALM1	3	4	17	0.1228	794.458	17	0.285459	1011.72
shRNA#2 + rSALM1	3	5	1	0.173	948.85
shRNA#2 + rSALM1	3	5	2	0.121	835.5
shRNA#2 + rSALM1	3	5	3	0.164	1372.32
shRNA#2 + rSALM1	3	5	4	0.242	862.179
shRNA#2 + rSALM1	3	5	5	0.182	1068.1
shRNA#2 + rSALM1	3	5	6	0.502	1111.65
shRNA#2 + rSALM1	3	5	7	0.398	1000.35
shRNA#2 + rSALM1	3	5	8	0.433	1049.22
shRNA#2 + rSALM1	3	5	9	0.13	981.333
shRNA#2 + rSALM1	3	5	10	0.164	841.211	10	0.2509	1007.07
shRNA#2 + rSALM1	3	6	1	0.13	1052.53
shRNA#2 + rSALM1	3	6	2	0.606	1425.94
shRNA#2 + rSALM1	3	6	3	0.199	1306.65
shRNA#2 + rSALM1	3	6	4	0.1886	1281.42
shRNA#2 + rSALM1	3	6	5	0.112	764.462
shRNA#2 + rSALM1	3	6	6	0.389	1538.33
shRNA#2 + rSALM1	3	6	7	0.519	1002.17
shRNA#2 + rSALM1	3	6	8	0.104	812.25
shRNA#2 + rSALM1	3	6	9	0.337	1215.85
shRNA#2 + rSALM1	3	6	10	0.138	970.25
shRNA#2 + rSALM1	3	6	11	0.199	955.826	11	0.2656	1120.52
				0.308041	904.037	16.1538	0.273685	958.303
				0.341316	521.582	9.04961	0.112145	524.171
				0.0166545	25.4506	1.77477	0.0219934	102.798

## Sheet: HIJ
Condition	experimental week	HEK cell #	VGluT1 puncta #	puncta size	puncta intensity	VGluT1 puncta per HEK cell	puncta size per HEK cell	puncta intensity per HEK cell
scrambled	1	1	1	0.424	132.245	11	1.53736	165.687
scrambled	1	1	2	4.057	172.305
scrambled	1	1	3	0.26	160.667
scrambled	1	1	4	2.958	137.52
scrambled	1	1	5	0.112	276.462
scrambled	1	1	6	0.389	188.289
scrambled	1	1	7	0.917	127.887
scrambled	1	1	8	0.614	197.732
scrambled	1	1	9	5.06	128.012
scrambled	1	1	10	1.938	112.674
scrambled	1	1	11	0.182	188.762
scrambled	1	2	1	0.19	171.955	14	1.60521	195.091
scrambled	1	2	2	0.19	374.5
scrambled	1	2	3	0.701	134.531
scrambled	1	2	4	2.076	167.45
scrambled	1	2	5	0.268	173.613
scrambled	1	2	6	10.709	190.336
scrambled	1	2	7	0.683	114.797
scrambled	1	2	8	5.251	135.868
scrambled	1	2	9	0.138	261.938
scrambled	1	2	10	0.882	129.5
scrambled	1	2	11	0.874	141.802
scrambled	1	2	12	0.234	382.741
scrambled	1	2	13	0.147	184.647
scrambled	1	2	14	0.13	167.6
scrambled	1	3	1	0.813	270.287	18	1.69689	178.25
scrambled	1	3	2	1.479	307.836
scrambled	1	3	3	0.822	186.326
scrambled	1	3	4	0.303	78.8
scrambled	1	3	5	0.268	134.484
scrambled	1	3	6	0.995	164.504
scrambled	1	3	7	1.808	211.493
scrambled	1	3	8	0.779	228.8
scrambled	1	3	9	20.743	275.761
scrambled	1	3	10	0.242	111.679
scrambled	1	3	11	0.225	107.308
scrambled	1	3	12	0.415	164.167
scrambled	1	3	13	0.242	114.536
scrambled	1	3	14	0.415	182.062
scrambled	1	3	15	0.208	104.583
scrambled	1	3	16	0.294	185.029
scrambled	1	3	17	0.372	192.837
scrambled	1	3	18	0.121	188
scrambled	1	4	1	1.306	215.179	18	0.898056	180.571
scrambled	1	4	2	0.822	114.611
scrambled	1	4	3	0.337	112.41
scrambled	1	4	4	1.081	168.88
scrambled	1	4	5	0.182	274.857
scrambled	1	4	6	2.751	137.563
scrambled	1	4	7	0.458	285
scrambled	1	4	8	0.164	273.947
scrambled	1	4	9	0.484	118.625
scrambled	1	4	10	0.441	150.118
scrambled	1	4	11	4.178	164.091
scrambled	1	4	12	0.398	190.37
scrambled	1	4	13	0.787	220.835
scrambled	1	4	14	0.164	183.684
scrambled	1	4	15	0.519	118.333
scrambled	1	4	16	0.121	265.929
scrambled	1	4	17	1.514	135.063
scrambled	1	4	18	0.458	120.774
scrambled	1	5	1	52.498	290.67	13	4.66446	199.457
scrambled	1	5	2	0.13	171
scrambled	1	5	3	0.571	199.818
scrambled	1	5	4	0.329	192.211
scrambled	1	5	5	0.502	172.276
scrambled	1	5	6	4.524	227.618
scrambled	1	5	7	0.104	157.833
scrambled	1	5	8	0.156	272.889
scrambled	1	5	9	0.216	171.68
scrambled	1	5	10	0.484	172.411
scrambled	1	5	11	0.121	178.571
scrambled	1	5	12	0.761	117.148
scrambled	1	5	13	0.242	268.821
scrambled	1	6	1	2.413	214.294	22	1.13318	166.407
scrambled	1	6	2	0.104	181.417
scrambled	1	6	3	5.398	291.814
scrambled	1	6	4	1.176	176.647
scrambled	1	6	5	0.156	277.778
scrambled	1	6	6	0.337	105.256
scrambled	1	6	7	0.138	72.75
scrambled	1	6	8	0.666	121.662
scrambled	1	6	9	0.822	128.095
scrambled	1	6	10	0.381	282.886
scrambled	1	6	11	0.216	195.92
scrambled	1	6	12	0.138	171.312
scrambled	1	6	13	0.13	173.267
scrambled	1	6	14	4.169	291.336
scrambled	1	6	15	0.234	194.333
scrambled	1	6	16	0.744	118.337
scrambled	1	6	17	0.13	66.467
scrambled	1	6	18	2.024	172.88
scrambled	1	6	19	0.147	82.176
scrambled	1	6	20	0.104	68.167
scrambled	1	6	21	5.173	200.901
scrambled	1	6	22	0.13	73.267
scrambled	1	7	1	0.104	269.25	19	1.97274	193.009
scrambled	1	7	2	0.104	167
scrambled	1	7	3	2.318	148.239
scrambled	1	7	4	2.258	203.943
scrambled	1	7	5	0.571	118.076
scrambled	1	7	6	0.13	82.6
scrambled	1	7	7	4.818	358.452
scrambled	1	7	8	0.121	176
scrambled	1	7	9	4.195	309.359
scrambled	1	7	10	0.199	66.261
scrambled	1	7	11	0.216	89.36
scrambled	1	7	12	0.381	140.705
scrambled	1	7	13	20.077	401.648
scrambled	1	7	14	0.19	167.773
scrambled	1	7	15	0.528	189.803
scrambled	1	7	16	0.623	128.083
scrambled	1	7	17	0.303	277.629
scrambled	1	7	18	0.147	268.294
scrambled	1	7	19	0.199	104.696
scrambled	1	8	1	3.071	162.885	8	1.44437	188.678
scrambled	1	8	2	0.458	396.887
scrambled	1	8	3	0.285	105.818
scrambled	1	8	4	0.112	71.308
scrambled	1	8	5	0.355	94.268
scrambled	1	8	6	0.311	75.278
scrambled	1	8	7	3.702	205.879
scrambled	1	8	8	3.261	397.101
scrambled	1	9	1	1.661	106.818	13	0.496462	175.608
scrambled	1	9	2	1.349	177.833
scrambled	1	9	3	0.173	267.3
scrambled	1	9	4	0.104	261.5
scrambled	1	9	5	0.208	276.167
scrambled	1	9	6	0.528	163.426
scrambled	1	9	7	0.277	169.312
scrambled	1	9	8	0.311	116.667
scrambled	1	9	9	0.121	163.571
scrambled	1	9	10	0.398	101.609
scrambled	1	9	11	0.727	168.607
scrambled	1	9	12	0.104	169.583
scrambled	1	9	13	0.493	140.509
scrambled	1	10	1	0.58	192.254	31	0.938194	175.106
scrambled	1	10	2	0.234	373.815
scrambled	1	10	3	0.856	183.222
scrambled	1	10	4	2.093	203.393
scrambled	1	10	5	2.37	243.639
scrambled	1	10	6	1.159	179.373
scrambled	1	10	7	3.002	182.922
scrambled	1	10	8	1.254	170.766
scrambled	1	10	9	0.26	107.867
scrambled	1	10	10	0.242	277.036
scrambled	1	10	11	0.13	61.667
scrambled	1	10	12	0.744	195.547
scrambled	1	10	13	0.545	168.429
scrambled	1	10	14	0.182	378.762
scrambled	1	10	15	0.614	107.423
scrambled	1	10	16	0.19	177.364
scrambled	1	10	17	0.753	218.782
scrambled	1	10	18	1.021	180.737
scrambled	1	10	19	0.554	108.016
scrambled	1	10	20	1.367	299.222
scrambled	1	10	21	0.182	76.476
scrambled	1	10	22	0.389	152.978
scrambled	1	10	23	1.782	123.301
scrambled	1	10	24	0.891	146.951
scrambled	1	10	25	0.545	142.238
scrambled	1	10	26	0.13	80.867
scrambled	1	10	27	0.458	85.868
scrambled	1	10	28	3.149	158.959
scrambled	1	10	29	0.173	74.65
scrambled	1	10	30	1.998	261.316
scrambled	1	10	31	1.237	114.455
scrambled	1	11	1	29.635	287.36	16	2.54038	168.812
scrambled	1	11	2	0.19	85.636
scrambled	1	11	3	0.216	80.84
scrambled	1	11	4	1.228	343.627
scrambled	1	11	5	0.173	82.15
scrambled	1	11	6	1.159	283
scrambled	1	11	7	0.787	135.462
scrambled	1	11	8	0.606	152.529
scrambled	1	11	9	0.147	69.529
scrambled	1	11	10	0.19	94.818
scrambled	1	11	11	0.199	90.739
scrambled	1	11	12	0.865	182.28
scrambled	1	11	13	2.275	209.251
scrambled	1	11	14	1.237	318.063
scrambled	1	11	15	0.26	63.533
scrambled	1	11	16	1.479	222.17
scrambled	1	12	1	0.234	87.074	15	3.5834	171.362
scrambled	1	12	2	0.363	120.833
scrambled	1	12	3	17.992	221.768
scrambled	1	12	4	0.865	125.99
scrambled	1	12	5	2.803	210.444
scrambled	1	12	6	0.268	83.871
scrambled	1	12	7	14.03	229.996
scrambled	1	12	8	0.372	116.512
scrambled	1	12	9	5.078	164.692
scrambled	1	12	10	9.861	272.054
scrambled	1	12	11	0.303	393.886
scrambled	1	12	12	0.96	74.694
scrambled	1	12	13	0.164	126.789
scrambled	1	12	14	0.242	169.5
scrambled	1	12	15	0.216	172.32
scrambled	1	13	1	15.181	216.936	35	1.79057	177.323
scrambled	1	13	2	0.441	124.667
scrambled	1	13	3	0.147	362.176
scrambled	1	13	4	27.058	220.671
scrambled	1	13	5	0.718	232.506
scrambled	1	13	6	0.51	157.068
scrambled	1	13	7	0.112	276.923
scrambled	1	13	8	0.398	171.652
scrambled	1	13	9	0.952	263.764
scrambled	1	13	10	0.398	108.587
scrambled	1	13	11	2.24	162.486
scrambled	1	13	12	0.277	127.75
scrambled	1	13	13	0.112	166.077
scrambled	1	13	14	0.337	123.513
scrambled	1	13	15	3.036	164.028
scrambled	1	13	16	0.441	160.294
scrambled	1	13	17	0.58	219.746
scrambled	1	13	18	0.623	186.972
scrambled	1	13	19	0.225	75.385
scrambled	1	13	20	0.173	184.95
scrambled	1	13	21	0.138	372.188
scrambled	1	13	22	0.848	225.204
scrambled	1	13	23	0.294	146.706
scrambled	1	13	24	1.531	231.045
scrambled	1	13	25	0.164	77
scrambled	1	13	26	0.58	121.851
scrambled	1	13	27	0.311	90.333
scrambled	1	13	28	1.471	354.229
scrambled	1	13	29	0.13	68.4
scrambled	1	13	30	0.104	74.083
scrambled	1	13	31	0.225	104.577
scrambled	1	13	32	0.156	80.056
scrambled	1	13	33	1.609	157.898
scrambled	1	13	34	0.692	309.112
scrambled	1	13	35	0.458	87.472
scrambled	1	14	1	1.964	138.93	16	0.982375	167.62
scrambled	1	14	2	0.268	133.194
scrambled	1	14	3	1.998	229.745
scrambled	1	14	4	0.597	135.884
scrambled	1	14	5	2.37	173.635
scrambled	1	14	6	0.372	111.233
scrambled	1	14	7	1.384	224.756
scrambled	1	14	8	1.176	140.118
scrambled	1	14	9	1.125	150.485
scrambled	1	14	10	0.156	286.667
scrambled	1	14	11	1.003	146.31
scrambled	1	14	12	0.104	183.333
scrambled	1	14	13	0.839	230.485
scrambled	1	14	14	1.557	166.017
scrambled	1	14	15	0.355	95.098
scrambled	1	14	16	0.45	136.038
scrambled	1	15	1	0.519	157.933	18	1.35983	176.291
scrambled	1	15	2	0.856	236.222
scrambled	1	15	3	0.856	139.919
scrambled	1	15	4	0.311	75.667
scrambled	1	15	5	2.534	191.355
scrambled	1	15	6	0.467	122.111
scrambled	1	15	7	3.745	230.584
scrambled	1	15	8	0.484	118.446
scrambled	1	15	9	0.104	60.75
scrambled	1	15	10	4.559	217.803
scrambled	1	15	11	0.26	75.133
scrambled	1	15	12	0.796	147.152
scrambled	1	15	13	0.761	199.068
scrambled	1	15	14	2.015	355.335
scrambled	1	15	15	4.463	419.31
scrambled	1	15	16	0.683	104.392
scrambled	1	15	17	0.9	243.375
scrambled	1	15	18	0.164	78.684
scrambled	1	16	1	0.234	74.852	37	1.86262	165.245
scrambled	1	16	2	2.803	307.139
scrambled	1	16	3	2.759	261.006
scrambled	1	16	4	1.687	132.374
scrambled	1	16	5	0.216	82.12
scrambled	1	16	6	0.303	87.571
scrambled	1	16	7	5.839	402.502
scrambled	1	16	8	0.234	97.037
scrambled	1	16	9	3.27	345.754
scrambled	1	16	10	0.225	95.885
scrambled	1	16	11	3.754	208.94
scrambled	1	16	12	2.794	238.954
scrambled	1	16	13	0.164	95.789
scrambled	1	16	14	4.256	206.917
scrambled	1	16	15	0.294	118.529
scrambled	1	16	16	2.353	238.279
scrambled	1	16	17	14.991	271.655
scrambled	1	16	18	2.967	243.542
scrambled	1	16	19	1.678	135.5
scrambled	1	16	20	8.546	227.047
scrambled	1	16	21	0.208	63.958
scrambled	1	16	22	0.389	138.822
scrambled	1	16	23	1.133	178.885
scrambled	1	16	24	0.112	62.154
scrambled	1	16	25	0.718	144.928
scrambled	1	16	26	0.147	91.353
scrambled	1	16	27	0.199	94.696
scrambled	1	16	28	0.822	156.358
scrambled	1	16	29	0.216	81.64
scrambled	1	16	30	0.761	150.523
scrambled	1	16	31	0.156	66.778
scrambled	1	16	32	0.156	69.278
scrambled	1	16	33	0.407	87.851
scrambled	1	16	34	1.159	369.261
scrambled	1	16	35	2.059	216.315
scrambled	1	16	36	0.536	196.903
scrambled	1	16	37	0.372	72.953
scrambled	2	1	1	0.234	245.111	2	0.238	286.538
scrambled	2	1	2	0.242	327.964
scrambled	2	2	1	0.216	263.6	10	3.1556	552.498
scrambled	2	2	2	19.532	1060.06
scrambled	2	2	3	6.721	1111.86
scrambled	2	2	4	0.346	389.575
scrambled	2	2	5	0.234	262.704
scrambled	2	2	6	0.398	327.043
scrambled	2	2	7	0.268	298.677
scrambled	2	2	8	1.54	701.331
scrambled	2	2	9	1.851	846.136
scrambled	2	2	10	0.45	264
scrambled	2	3	1	1.237	1086.08	17	1.24059	504.148
scrambled	2	3	2	0.554	620
scrambled	2	3	3	0.779	536.122
scrambled	2	3	4	0.234	367.963
scrambled	2	3	5	1.211	688.693
scrambled	2	3	6	4.117	837.053
scrambled	2	3	7	0.45	476.385
scrambled	2	3	8	5.908	1116.75
scrambled	2	3	9	0.718	302.614
scrambled	2	3	10	0.268	281.677
scrambled	2	3	11	2.967	534.875
scrambled	2	3	12	0.381	275.023
scrambled	2	3	13	0.804	419.839
scrambled	2	3	14	0.225	238.231
scrambled	2	3	15	0.173	287.35
scrambled	2	3	16	0.787	231.989
scrambled	2	3	17	0.277	269.875
scrambled	2	4	1	3.659	765.043	11	1.65373	481.37
scrambled	2	4	2	5.346	912.568
scrambled	2	4	3	0.692	391.25
scrambled	2	4	4	0.45	583.231
scrambled	2	4	5	2.145	889.875
scrambled	2	4	6	0.9	444.808
scrambled	2	4	7	3.832	364.275
scrambled	2	4	8	0.285	266.455
scrambled	2	4	9	0.242	208.393
scrambled	2	4	10	0.424	245.735
scrambled	2	4	11	0.216	223.44
scrambled	2	5	1	0.251	229.897	11	1.91	435.143
scrambled	2	5	2	10.674	551.564
scrambled	2	5	3	0.977	567.071
scrambled	2	5	4	0.337	430
scrambled	2	5	5	0.268	245.839
scrambled	2	5	6	0.285	242.788
scrambled	2	5	7	6.427	900.462
scrambled	2	5	8	0.26	293.5
scrambled	2	5	9	0.891	468.01
scrambled	2	5	10	0.285	386.909
scrambled	2	5	11	0.355	470.537
scrambled	2	6	1	2.344	764.472	1	2.344	764.472
scrambled	2	7	1	1.202	623.683	17	0.493	347.945
scrambled	2	7	2	1.185	704.482
scrambled	2	7	3	0.199	284.043
scrambled	2	7	4	0.234	289.889
scrambled	2	7	5	0.424	420.306
scrambled	2	7	6	0.389	293.133
scrambled	2	7	7	0.554	335.906
scrambled	2	7	8	0.311	305.528
scrambled	2	7	9	0.164	240.316
scrambled	2	7	10	0.389	395.867
scrambled	2	7	11	0.268	266.194
scrambled	2	7	12	0.294	346.147
scrambled	2	7	13	0.467	382.981
scrambled	2	7	14	0.216	278.08
scrambled	2	7	15	0.398	227.196
scrambled	2	7	16	0.467	250.944
scrambled	2	7	17	1.22	270.369
scrambled	2	8	1	0.467	254.222	15	0.933067	332.003
scrambled	2	8	2	0.882	291.098
scrambled	2	8	3	1.22	355.922
scrambled	2	8	4	0.571	296.97
scrambled	2	8	5	0.683	260.241
scrambled	2	8	6	2.249	412.004
scrambled	2	8	7	0.346	271.825
scrambled	2	8	8	0.761	315.216
scrambled	2	8	9	0.45	348.981
scrambled	2	8	10	0.164	225.053
scrambled	2	8	11	0.32	252.108
scrambled	2	8	12	1.791	357.232
scrambled	2	8	13	2.543	311.616
scrambled	2	8	14	0.874	605.396
scrambled	2	8	15	0.675	422.167
scrambled	2	9	1	4.611	929.158	13	1.24231	595.777
scrambled	2	9	2	0.182	267.857
scrambled	2	9	3	2.526	1534.16
scrambled	2	9	4	0.19	284.955
scrambled	2	9	5	1.644	1127.26
scrambled	2	9	6	2.188	724.269
scrambled	2	9	7	2.041	791.898
scrambled	2	9	8	0.727	341.655
scrambled	2	9	9	1.047	864.149
scrambled	2	9	10	0.164	215.474
scrambled	2	9	11	0.277	200.562
scrambled	2	9	12	0.19	228.682
scrambled	2	9	13	0.363	235.024
scrambled	2	10	1	0.208	212.25	12	1.31133	360.665
scrambled	2	10	2	2.24	452.498
scrambled	2	10	3	1.54	597.253
scrambled	2	10	4	2.595	604.52
scrambled	2	10	5	0.26	258.167
scrambled	2	10	6	0.355	234.488
scrambled	2	10	7	0.363	311.571
scrambled	2	10	8	4.974	476.177
scrambled	2	10	9	2.31	443.906
scrambled	2	10	10	0.19	199.318
scrambled	2	10	11	0.303	301.286
scrambled	2	10	12	0.398	236.543
scrambled	2	11	1	2.111	772.434	23	1.16635	438.169
scrambled	2	11	2	0.372	297.093
scrambled	2	11	3	0.251	306.759
scrambled	2	11	4	0.433	317.3
scrambled	2	11	5	1.289	778.168
scrambled	2	11	6	1.081	740.152
scrambled	2	11	7	0.329	317.921
scrambled	2	11	8	0.164	259.789
scrambled	2	11	9	0.761	474.443
scrambled	2	11	10	0.433	286.82
scrambled	2	11	11	0.891	415.854
scrambled	2	11	12	0.311	265.528
scrambled	2	11	13	2.396	581.155
scrambled	2	11	14	0.908	330.01
scrambled	2	11	15	0.623	363.611
scrambled	2	11	16	3.495	367.411
scrambled	2	11	17	0.355	325.78
scrambled	2	11	18	1.289	525.262
scrambled	2	11	19	1.047	515.868
scrambled	2	11	20	0.519	371
scrambled	2	11	21	7.318	917.312
scrambled	2	11	22	0.277	290.656
scrambled	2	11	23	0.173	257.55
				1.60131	257.252	16.1481	1.63682	294.194
				3.99727	196.422	8.27277	0.968466	167.098
				0.191434	9.40691	1.5921	0.186381	32.1581
shRNA#2	1	1	1	23.217	106.899	13	2.92492	99.1442
shRNA#2	1	1	2	2.586	89.913
shRNA#2	1	1	3	3.849	110.344
shRNA#2	1	1	4	0.112	70.308
shRNA#2	1	1	5	0.467	107.704
shRNA#2	1	1	6	0.173	82.05
shRNA#2	1	1	7	0.138	63.188
shRNA#2	1	1	8	0.865	122.28
shRNA#2	1	1	9	0.19	64
shRNA#2	1	1	10	1.012	72.735
shRNA#2	1	1	11	4.342	180.924
shRNA#2	1	1	12	0.874	112.356
shRNA#2	1	1	13	0.199	106.174
shRNA#2	1	2	1	0.199	66.043	8	0.983	105.007
shRNA#2	1	2	2	0.372	132.93
shRNA#2	1	2	3	0.597	101.333
shRNA#2	1	2	4	0.926	98.626
shRNA#2	1	2	5	0.666	123.584
shRNA#2	1	2	6	1.055	93.566
shRNA#2	1	2	7	3.893	146.249
shRNA#2	1	2	8	0.156	77.722
shRNA#2	1	3	1	0.329	119.632	8	1.80775	117.404
shRNA#2	1	3	2	0.977	139.805
shRNA#2	1	3	3	3.166	116.232
shRNA#2	1	3	4	0.121	75.571
shRNA#2	1	3	5	1.825	80.346
shRNA#2	1	3	6	0.856	140.737
shRNA#2	1	3	7	0.934	144.546
shRNA#2	1	3	8	6.254	122.361
shRNA#2	1	4	1	0.199	91.348	14	0.625929	99.0382
shRNA#2	1	4	2	0.355	99.61
shRNA#2	1	4	3	0.234	64.37
shRNA#2	1	4	4	0.381	98.523
shRNA#2	1	4	5	1.574	80.934
shRNA#2	1	4	6	0.13	82
shRNA#2	1	4	7	1.436	136.837
shRNA#2	1	4	8	0.242	63.536
shRNA#2	1	4	9	2.171	149.944
shRNA#2	1	4	10	0.121	72
shRNA#2	1	4	11	0.363	105.571
shRNA#2	1	4	12	0.147	96.412
shRNA#2	1	4	13	1.159	141.657
shRNA#2	1	4	14	0.251	103.793
shRNA#2	1	5	1	0.804	99.226	28	0.864964	89.4197
shRNA#2	1	5	2	5.406	115.098
shRNA#2	1	5	3	3.356	132.198
shRNA#2	1	5	4	1.029	114.479
shRNA#2	1	5	5	0.199	69.261
shRNA#2	1	5	6	0.19	59.045
shRNA#2	1	5	7	1.159	121.604
shRNA#2	1	5	8	0.9	117.087
shRNA#2	1	5	9	0.657	71.816
shRNA#2	1	5	10	0.381	94.136
shRNA#2	1	5	11	0.26	89.5
shRNA#2	1	5	12	0.303	65.943
shRNA#2	1	5	13	0.104	66.167
shRNA#2	1	5	14	1.964	109.978
shRNA#2	1	5	15	0.311	71.556
shRNA#2	1	5	16	0.121	67.857
shRNA#2	1	5	17	0.536	87.903
shRNA#2	1	5	18	0.112	61.308
shRNA#2	1	5	19	0.848	100.418
shRNA#2	1	5	20	1.038	86.45
shRNA#2	1	5	21	0.216	74.52
shRNA#2	1	5	22	0.761	75.773
shRNA#2	1	5	23	0.19	76.682
shRNA#2	1	5	24	0.156	77.722
shRNA#2	1	5	25	1.514	103.417
shRNA#2	1	5	26	0.182	61.762
shRNA#2	1	5	27	1.029	133.143
shRNA#2	1	5	28	0.493	99.702
shRNA#2	1	6	1	2.405	70	5	3.1142	101.595
shRNA#2	1	6	2	1.514	160.731
shRNA#2	1	6	3	0.104	65.083
shRNA#2	1	6	4	4.247	143.943
shRNA#2	1	6	5	7.301	68.216
shRNA#2	1	7	1	44.738	93.82	4	11.95	107.361
shRNA#2	1	7	2	1.54	133.562
shRNA#2	1	7	3	0.882	94.52
shRNA#2	1	7	4	0.64	107.541
shRNA#2	1	8	1	3.244	109.315	13	2.32092	107.47
shRNA#2	1	8	2	0.363	67.571
shRNA#2	1	8	3	0.614	103.07
shRNA#2	1	8	4	0.398	104.543
shRNA#2	1	8	5	2.716	130.736
shRNA#2	1	8	6	0.96	106.73
shRNA#2	1	8	7	0.277	67.406
shRNA#2	1	8	8	0.104	89.917
shRNA#2	1	8	9	0.164	89.316
shRNA#2	1	8	10	3.149	142.753
shRNA#2	1	8	11	4.922	165.237
shRNA#2	1	8	12	13.079	149.378
shRNA#2	1	8	13	0.182	71.143
shRNA#2	1	9	1	0.182	84.476	10	2.7847	109.638
shRNA#2	1	9	2	2.69	142.145
shRNA#2	1	9	3	0.96	106.802
shRNA#2	1	9	4	1.99	147.6
shRNA#2	1	9	5	0.848	109.776
shRNA#2	1	9	6	1.445	118.695
shRNA#2	1	9	7	18.529	143.28
shRNA#2	1	9	8	0.104	63.667
shRNA#2	1	9	9	0.744	113.988
shRNA#2	1	9	10	0.355	65.951
shRNA#2	1	10	1	9.437	200.453	20	1.26715	115.099
shRNA#2	1	10	2	0.83	136.75
shRNA#2	1	10	3	1.488	188.826
shRNA#2	1	10	4	0.19	84.545
shRNA#2	1	10	5	0.45	67.865
shRNA#2	1	10	6	0.969	200.33
shRNA#2	1	10	7	2.007	142.267
shRNA#2	1	10	8	0.45	120.769
shRNA#2	1	10	9	0.277	80.281
shRNA#2	1	10	10	3.425	151.995
shRNA#2	1	10	11	0.346	90.65
shRNA#2	1	10	12	1.384	182.106
shRNA#2	1	10	13	0.458	92.264
shRNA#2	1	10	14	0.234	61.926
shRNA#2	1	10	15	0.363	90.071
shRNA#2	1	10	16	0.13	71.2
shRNA#2	1	10	17	0.112	57.231
shRNA#2	1	10	18	0.363	69.643
shRNA#2	1	10	19	1.029	91.05
shRNA#2	1	10	20	1.401	121.753
shRNA#2	1	11	1	1.747	112.173	25	1.63908	134.844
shRNA#2	1	11	2	0.303	112.771
shRNA#2	1	11	3	1.419	145.207
shRNA#2	1	11	4	1.099	113.37
shRNA#2	1	11	5	1.168	140.63
shRNA#2	1	11	6	3.157	122.323
shRNA#2	1	11	7	2.95	91.135
shRNA#2	1	11	8	0.554	72.344
shRNA#2	1	11	9	0.234	93.556
shRNA#2	1	11	10	0.614	104.028
shRNA#2	1	11	11	14.835	219.289
shRNA#2	1	11	12	0.147	100.294
shRNA#2	1	11	13	0.64	197.892
shRNA#2	1	11	14	0.848	167.459
shRNA#2	1	11	15	0.346	97.175
shRNA#2	1	11	16	1.15	81.541
shRNA#2	1	11	17	0.285	135.727
shRNA#2	1	11	18	2.232	198.609
shRNA#2	1	11	19	3.062	209.223
shRNA#2	1	11	20	0.433	177.7
shRNA#2	1	11	21	0.19	98.636
shRNA#2	1	11	22	0.458	145.34
shRNA#2	1	11	23	2.664	232.393
shRNA#2	1	11	24	0.182	90.524
shRNA#2	1	11	25	0.26	111.767
shRNA#2	1	12	1	6.799	91.001	14	2.28186	117.304
shRNA#2	1	12	2	0.208	67
shRNA#2	1	12	3	1.445	121.802
shRNA#2	1	12	4	0.182	81.095
shRNA#2	1	12	5	0.606	142.486
shRNA#2	1	12	6	1.566	125.149
shRNA#2	1	12	7	8.166	157.323
shRNA#2	1	12	8	0.346	114.1
shRNA#2	1	12	9	8.079	232.863
shRNA#2	1	12	10	0.484	90
shRNA#2	1	12	11	1.704	79.553
shRNA#2	1	12	12	0.164	63.526
shRNA#2	1	12	13	1.972	202.627
shRNA#2	1	12	14	0.225	73.731
shRNA#2	1	13	1	1.237	101.727	11	1.03709	117.803
shRNA#2	1	13	2	2.387	88.529
shRNA#2	1	13	3	0.83	114.979
shRNA#2	1	13	4	0.502	98.776
shRNA#2	1	13	5	0.242	95.75
shRNA#2	1	13	6	0.943	150.817
shRNA#2	1	13	7	2.145	145.823
shRNA#2	1	13	8	0.26	73
shRNA#2	1	13	9	1.496	223.624
shRNA#2	1	13	10	0.112	63.077
shRNA#2	1	13	11	1.254	139.731
shRNA#2	1	14	1	0.917	126.321	28	0.959821	127.967
shRNA#2	1	14	2	0.112	57.231
shRNA#2	1	14	3	0.208	81.125
shRNA#2	1	14	4	2.82	245.276
shRNA#2	1	14	5	0.926	94.813
shRNA#2	1	14	6	0.303	105.943
shRNA#2	1	14	7	0.631	96.37
shRNA#2	1	14	8	0.121	80.857
shRNA#2	1	14	9	0.156	81
shRNA#2	1	14	10	0.631	175.699
shRNA#2	1	14	11	3.823	177.898
shRNA#2	1	14	12	0.51	99.949
shRNA#2	1	14	13	0.727	182.512
shRNA#2	1	14	14	0.121	86.643
shRNA#2	1	14	15	2.102	299.807
shRNA#2	1	14	16	0.804	150.495
shRNA#2	1	14	17	1.289	222.953
shRNA#2	1	14	18	0.83	104.26
shRNA#2	1	14	19	0.216	116.6
shRNA#2	1	14	20	2.699	140.433
shRNA#2	1	14	21	0.77	95.427
shRNA#2	1	14	22	0.156	69.722
shRNA#2	1	14	23	0.112	71
shRNA#2	1	14	24	0.104	78.417
shRNA#2	1	14	25	0.372	106.442
shRNA#2	1	14	26	4.472	199.01
shRNA#2	1	14	27	0.51	105.102
shRNA#2	1	14	28	0.433	131.76
shRNA#2	1	15	1	0.208	63.042	29	0.847207	109.756
shRNA#2	1	15	2	1.15	127.158
shRNA#2	1	15	3	0.606	68.186
shRNA#2	1	15	4	0.926	85.785
shRNA#2	1	15	5	0.13	65
shRNA#2	1	15	6	0.666	97.662
shRNA#2	1	15	7	4.576	244.716
shRNA#2	1	15	8	0.182	76.286
shRNA#2	1	15	9	0.493	108.737
shRNA#2	1	15	10	0.156	94.944
shRNA#2	1	15	11	0.104	76.917
shRNA#2	1	15	12	0.536	93.694
shRNA#2	1	15	13	0.337	95.026
shRNA#2	1	15	14	2.05	103.709
shRNA#2	1	15	15	0.19	93.318
shRNA#2	1	15	16	0.251	110.517
shRNA#2	1	15	17	0.225	92
shRNA#2	1	15	18	0.251	103.759
shRNA#2	1	15	19	4.092	179.918
shRNA#2	1	15	20	0.294	88.324
shRNA#2	1	15	21	0.372	86.86
shRNA#2	1	15	22	0.13	66
shRNA#2	1	15	23	0.13	70.667
shRNA#2	1	15	24	0.917	175.623
shRNA#2	1	15	25	3.019	114.524
shRNA#2	1	15	26	0.571	193.288
shRNA#2	1	15	27	1.073	204.137
shRNA#2	1	15	28	0.13	83.533
shRNA#2	1	15	29	0.804	119.602
shRNA#2	2	1	1	4.206	214.541	8	1.15337	232.676
shRNA#2	2	1	2	0.665	205.742
shRNA#2	2	1	3	0.257	259
shRNA#2	2	1	4	2.103	262.929
shRNA#2	2	1	5	0.172	176.5
shRNA#2	2	1	6	0.193	224
shRNA#2	2	1	7	0.73	251.647
shRNA#2	2	1	8	0.901	267.048
shRNA#2	2	2	1	0.597	187.638	6	0.501667	208.678
shRNA#2	2	2	2	0.268	274.129
shRNA#2	2	2	3	0.19	182.182
shRNA#2	2	2	4	1.592	221.31
shRNA#2	2	2	5	0.173	125.9
shRNA#2	2	2	6	0.19	260.909
shRNA#2	2	3	1	0.372	227.256	4	0.26175	213.089
shRNA#2	2	3	2	0.216	166.24
shRNA#2	2	3	3	0.26	229.033
shRNA#2	2	3	4	0.199	229.826
shRNA#2	2	4	1	0.701	223.827	4	0.3485	201.077
shRNA#2	2	4	2	0.251	194
shRNA#2	2	4	3	0.234	191.148
shRNA#2	2	4	4	0.208	195.333
shRNA#2	2	5	1	0.657	249.421	5	0.4168	223.06
shRNA#2	2	5	2	0.294	192.559
shRNA#2	2	5	3	0.424	234.837
shRNA#2	2	5	4	0.311	207.333
shRNA#2	2	5	5	0.398	231.152
shRNA#2	2	6	1	0.294	282.176	2	0.2855	262.213
shRNA#2	2	6	2	0.277	242.25
shRNA#2	2	7	1	6.176	160.087	3	2.281	197.375
shRNA#2	2	7	2	0.407	223.404
shRNA#2	2	7	3	0.26	208.633
shRNA#2	2	8	1	0.303	251.229	3	0.545	245.404
shRNA#2	2	8	2	0.303	189.286
shRNA#2	2	8	3	1.029	295.697
shRNA#2	2	9	1	0.277	228.531	2	1.596	258.076
shRNA#2	2	9	2	2.915	287.62
shRNA#2	2	10	1	2.405	255.212	6	0.6545	247.649
shRNA#2	2	10	2	0.346	265.05
shRNA#2	2	10	3	0.182	207
shRNA#2	2	10	4	0.199	258.348
shRNA#2	2	10	5	0.285	242.455
shRNA#2	2	10	6	0.51	257.831
shRNA#2	2	11	1	0.346	319.125	19	1.20011	236.007
shRNA#2	2	11	2	0.597	262.58
shRNA#2	2	11	3	0.329	347.342
shRNA#2	2	11	4	2.24	454.208
shRNA#2	2	11	5	0.614	237.873
shRNA#2	2	11	6	0.26	229.1
shRNA#2	2	11	7	3.183	211.832
shRNA#2	2	11	8	0.277	231.688
shRNA#2	2	11	9	0.389	93.178
shRNA#2	2	11	10	1.609	215.919
shRNA#2	2	11	11	5.744	203.125
shRNA#2	2	11	12	1.695	60.148
shRNA#2	2	11	13	0.407	294.83
shRNA#2	2	11	14	0.874	312.634
shRNA#2	2	11	15	0.164	262
shRNA#2	2	11	16	0.156	253.556
shRNA#2	2	11	17	0.19	247.636
shRNA#2	2	11	18	3.538	87.592
shRNA#2	2	11	19	0.19	159.773
				1.47799	136.955	11.2308	1.71742	160.929
				3.52692	67.1905	8.61305	2.25425	62.241
				0.206398	3.93202	1.68916	0.442094	12.2065
shRNA#2 + rSALM1dPDZ	1	1	1	2.935	249.372	5	1.073	185.872
shRNA#2 + rSALM1dPDZ	1	1	2	0.458	122.906
shRNA#2 + rSALM1dPDZ	1	1	3	0.761	153.159
shRNA#2 + rSALM1dPDZ	1	1	4	0.64	239.986
shRNA#2 + rSALM1dPDZ	1	1	5	0.571	163.939
shRNA#2 + rSALM1dPDZ	1	2	1	2.811	212.514	6	2.7685	212.669
shRNA#2 + rSALM1dPDZ	1	2	2	5.008	192.677
shRNA#2 + rSALM1dPDZ	1	2	3	1.569	297.52
shRNA#2 + rSALM1dPDZ	1	2	4	3.028	173.566
shRNA#2 + rSALM1dPDZ	1	2	5	1.834	138.491
shRNA#2 + rSALM1dPDZ	1	2	6	2.361	261.249
shRNA#2 + rSALM1dPDZ	1	3	1	4.374	283.326	7	1.52329	200.222
shRNA#2 + rSALM1dPDZ	1	3	2	0.58	310.627
shRNA#2 + rSALM1dPDZ	1	3	3	1.375	223.289
shRNA#2 + rSALM1dPDZ	1	3	4	2.95	242.818
shRNA#2 + rSALM1dPDZ	1	3	5	0.372	65.744
shRNA#2 + rSALM1dPDZ	1	3	6	0.666	136.377
shRNA#2 + rSALM1dPDZ	1	3	7	0.346	139.375
shRNA#2 + rSALM1dPDZ	1	4	1	9.247	242.758	16	1.58075	184.871
shRNA#2 + rSALM1dPDZ	1	4	2	2.197	113.957
shRNA#2 + rSALM1dPDZ	1	4	3	1.669	188.984
shRNA#2 + rSALM1dPDZ	1	4	4	0.208	274.625
shRNA#2 + rSALM1dPDZ	1	4	5	0.77	248.843
shRNA#2 + rSALM1dPDZ	1	4	6	0.121	168.143
shRNA#2 + rSALM1dPDZ	1	4	7	3.737	233.66
shRNA#2 + rSALM1dPDZ	1	4	8	0.112	177
shRNA#2 + rSALM1dPDZ	1	4	9	0.225	191.385
shRNA#2 + rSALM1dPDZ	1	4	10	1.912	189.878
shRNA#2 + rSALM1dPDZ	1	4	11	0.225	72.692
shRNA#2 + rSALM1dPDZ	1	4	12	0.493	112.281
shRNA#2 + rSALM1dPDZ	1	4	13	0.285	273.121
shRNA#2 + rSALM1dPDZ	1	4	14	0.138	177.562
shRNA#2 + rSALM1dPDZ	1	4	15	0.112	171.154
shRNA#2 + rSALM1dPDZ	1	4	16	3.841	121.887
shRNA#2 + rSALM1dPDZ	1	5	1	0.311	108.917	27	2.05681	142.508
shRNA#2 + rSALM1dPDZ	1	5	2	0.147	72.824
shRNA#2 + rSALM1dPDZ	1	5	3	8.148	256.552
shRNA#2 + rSALM1dPDZ	1	5	4	1.886	242.225
shRNA#2 + rSALM1dPDZ	1	5	5	2.007	167.159
shRNA#2 + rSALM1dPDZ	1	5	6	0.796	114.75
shRNA#2 + rSALM1dPDZ	1	5	7	0.796	132.011
shRNA#2 + rSALM1dPDZ	1	5	8	1.263	126.034
shRNA#2 + rSALM1dPDZ	1	5	9	14.61	216.544
shRNA#2 + rSALM1dPDZ	1	5	10	2.145	187.536
shRNA#2 + rSALM1dPDZ	1	5	11	0.13	68.8
shRNA#2 + rSALM1dPDZ	1	5	12	0.121	70.214
shRNA#2 + rSALM1dPDZ	1	5	13	1.185	143.672
shRNA#2 + rSALM1dPDZ	1	5	14	0.787	105.901
shRNA#2 + rSALM1dPDZ	1	5	15	0.493	130.035
shRNA#2 + rSALM1dPDZ	1	5	16	8.166	254.769
shRNA#2 + rSALM1dPDZ	1	5	17	0.355	132.463
shRNA#2 + rSALM1dPDZ	1	5	18	0.104	67.167
shRNA#2 + rSALM1dPDZ	1	5	19	5.259	261.211
shRNA#2 + rSALM1dPDZ	1	5	20	0.13	87
shRNA#2 + rSALM1dPDZ	1	5	21	0.164	69.263
shRNA#2 + rSALM1dPDZ	1	5	22	0.277	84.719
shRNA#2 + rSALM1dPDZ	1	5	23	0.156	76.722
shRNA#2 + rSALM1dPDZ	1	5	24	0.182	66.905
shRNA#2 + rSALM1dPDZ	1	5	25	0.242	98.393
shRNA#2 + rSALM1dPDZ	1	5	26	1.799	161.236
shRNA#2 + rSALM1dPDZ	1	5	27	3.875	344.681
shRNA#2 + rSALM1dPDZ	1	6	1	8.616	200.612	17	1.62818	168.179
shRNA#2 + rSALM1dPDZ	1	6	2	0.588	194.853
shRNA#2 + rSALM1dPDZ	1	6	3	0.363	103.667
shRNA#2 + rSALM1dPDZ	1	6	4	0.173	273.2
shRNA#2 + rSALM1dPDZ	1	6	5	0.424	106.673
shRNA#2 + rSALM1dPDZ	1	6	6	0.433	124.22
shRNA#2 + rSALM1dPDZ	1	6	7	1.142	106.167
shRNA#2 + rSALM1dPDZ	1	6	8	0.908	124.467
shRNA#2 + rSALM1dPDZ	1	6	9	0.536	149.919
shRNA#2 + rSALM1dPDZ	1	6	10	1.834	146.472
shRNA#2 + rSALM1dPDZ	1	6	11	2.102	307.123
shRNA#2 + rSALM1dPDZ	1	6	12	0.467	113.241
shRNA#2 + rSALM1dPDZ	1	6	13	2.067	218.799
shRNA#2 + rSALM1dPDZ	1	6	14	0.242	285.821
shRNA#2 + rSALM1dPDZ	1	6	15	4.143	173.384
shRNA#2 + rSALM1dPDZ	1	6	16	0.164	60.842
shRNA#2 + rSALM1dPDZ	1	6	17	3.477	169.58
shRNA#2 + rSALM1dPDZ	1	7	1	0.147	103.647	36	1.43425	164.567
shRNA#2 + rSALM1dPDZ	1	7	2	1.194	256.928
shRNA#2 + rSALM1dPDZ	1	7	3	3.183	233.538
shRNA#2 + rSALM1dPDZ	1	7	4	0.311	150.889
shRNA#2 + rSALM1dPDZ	1	7	5	0.173	262.95
shRNA#2 + rSALM1dPDZ	1	7	6	3.053	281.946
shRNA#2 + rSALM1dPDZ	1	7	7	0.545	273.698
shRNA#2 + rSALM1dPDZ	1	7	8	0.164	202.579
shRNA#2 + rSALM1dPDZ	1	7	9	0.104	267.917
shRNA#2 + rSALM1dPDZ	1	7	10	5.839	200.074
shRNA#2 + rSALM1dPDZ	1	7	11	0.329	179.368
shRNA#2 + rSALM1dPDZ	1	7	12	0.986	201.798
shRNA#2 + rSALM1dPDZ	1	7	13	0.606	151.114
shRNA#2 + rSALM1dPDZ	1	7	14	0.519	300.233
shRNA#2 + rSALM1dPDZ	1	7	15	0.606	286.714
shRNA#2 + rSALM1dPDZ	1	7	16	0.614	221.423
shRNA#2 + rSALM1dPDZ	1	7	17	8.797	303.036
shRNA#2 + rSALM1dPDZ	1	7	18	4.247	188.505
shRNA#2 + rSALM1dPDZ	1	7	19	0.104	77.917
shRNA#2 + rSALM1dPDZ	1	7	20	0.346	118.075
shRNA#2 + rSALM1dPDZ	1	7	21	10.138	189.662
shRNA#2 + rSALM1dPDZ	1	7	22	0.484	173.964
shRNA#2 + rSALM1dPDZ	1	7	23	0.891	137.845
shRNA#2 + rSALM1dPDZ	1	7	24	0.234	73.889
shRNA#2 + rSALM1dPDZ	1	7	25	0.839	107.794
shRNA#2 + rSALM1dPDZ	1	7	26	4.42	157.411
shRNA#2 + rSALM1dPDZ	1	7	27	0.433	90.72
shRNA#2 + rSALM1dPDZ	1	7	28	0.138	64.938
shRNA#2 + rSALM1dPDZ	1	7	29	0.294	84.794
shRNA#2 + rSALM1dPDZ	1	7	30	0.199	79
shRNA#2 + rSALM1dPDZ	1	7	31	0.623	94.181
shRNA#2 + rSALM1dPDZ	1	7	32	0.104	63.917
shRNA#2 + rSALM1dPDZ	1	7	33	0.182	90.143
shRNA#2 + rSALM1dPDZ	1	7	34	0.32	71.351
shRNA#2 + rSALM1dPDZ	1	7	35	0.173	98.5
shRNA#2 + rSALM1dPDZ	1	7	36	0.294	83.941
shRNA#2 + rSALM1dPDZ	1	9	1	56.381	347.271	17	3.65353	172.279
shRNA#2 + rSALM1dPDZ	1	9	2	1.471	115.418
shRNA#2 + rSALM1dPDZ	1	9	3	0.147	175.941
shRNA#2 + rSALM1dPDZ	1	9	4	0.104	161.167
shRNA#2 + rSALM1dPDZ	1	9	5	0.294	119.941
shRNA#2 + rSALM1dPDZ	1	9	6	0.19	176.545
shRNA#2 + rSALM1dPDZ	1	9	7	0.234	188.074
shRNA#2 + rSALM1dPDZ	1	9	8	1.073	119.976
shRNA#2 + rSALM1dPDZ	1	9	9	0.182	397.571
shRNA#2 + rSALM1dPDZ	1	9	10	0.26	194.6
shRNA#2 + rSALM1dPDZ	1	9	11	0.112	174.615
shRNA#2 + rSALM1dPDZ	1	9	12	0.234	162.741
shRNA#2 + rSALM1dPDZ	1	9	13	0.13	176
shRNA#2 + rSALM1dPDZ	1	9	14	0.398	102.304
shRNA#2 + rSALM1dPDZ	1	9	15	0.433	99.5
shRNA#2 + rSALM1dPDZ	1	9	16	0.337	145.205
shRNA#2 + rSALM1dPDZ	1	9	17	0.13	71.867
shRNA#2 + rSALM1dPDZ	1	10	1	1.021	188.195	18	1.48689	161.108
shRNA#2 + rSALM1dPDZ	1	10	2	0.164	165.895
shRNA#2 + rSALM1dPDZ	1	10	3	0.718	118.807
shRNA#2 + rSALM1dPDZ	1	10	4	0.433	94.14
shRNA#2 + rSALM1dPDZ	1	10	5	0.891	266.107
shRNA#2 + rSALM1dPDZ	1	10	6	0.104	270
shRNA#2 + rSALM1dPDZ	1	10	7	0.51	184.085
shRNA#2 + rSALM1dPDZ	1	10	8	5.917	245.991
shRNA#2 + rSALM1dPDZ	1	10	9	4.221	173.09
shRNA#2 + rSALM1dPDZ	1	10	10	1.332	173.039
shRNA#2 + rSALM1dPDZ	1	10	11	0.156	87.833
shRNA#2 + rSALM1dPDZ	1	10	12	1.496	112.734
shRNA#2 + rSALM1dPDZ	1	10	13	0.234	102.852
shRNA#2 + rSALM1dPDZ	1	10	14	0.398	105.022
shRNA#2 + rSALM1dPDZ	1	10	15	5.778	231.509
shRNA#2 + rSALM1dPDZ	1	10	16	0.26	81.2
shRNA#2 + rSALM1dPDZ	1	10	17	2.82	184.11
shRNA#2 + rSALM1dPDZ	1	10	18	0.311	115.333
shRNA#2 + rSALM1dPDZ	1	11	1	4.126	247.742	9	3.67544	176.784
shRNA#2 + rSALM1dPDZ	1	11	2	26.331	221.563
shRNA#2 + rSALM1dPDZ	1	11	3	0.104	279.333
shRNA#2 + rSALM1dPDZ	1	11	4	0.969	288.152
shRNA#2 + rSALM1dPDZ	1	11	5	0.285	102.939
shRNA#2 + rSALM1dPDZ	1	11	6	0.234	179.407
shRNA#2 + rSALM1dPDZ	1	11	7	0.727	115.476
shRNA#2 + rSALM1dPDZ	1	11	8	0.156	80.389
shRNA#2 + rSALM1dPDZ	1	11	9	0.147	76.059
shRNA#2 + rSALM1dPDZ	1	12	1	1.315	125.059	18	1.59839	167.547
shRNA#2 + rSALM1dPDZ	1	12	2	1.73	273.565
shRNA#2 + rSALM1dPDZ	1	12	3	0.121	271.286
shRNA#2 + rSALM1dPDZ	1	12	4	0.337	132.872
shRNA#2 + rSALM1dPDZ	1	12	5	10.986	205.837
shRNA#2 + rSALM1dPDZ	1	12	6	0.355	137.317
shRNA#2 + rSALM1dPDZ	1	12	7	1.099	109.929
shRNA#2 + rSALM1dPDZ	1	12	8	0.268	141.355
shRNA#2 + rSALM1dPDZ	1	12	9	0.173	169.8
shRNA#2 + rSALM1dPDZ	1	12	10	0.234	92.074
shRNA#2 + rSALM1dPDZ	1	12	11	0.536	104.855
shRNA#2 + rSALM1dPDZ	1	12	12	1.531	302.04
shRNA#2 + rSALM1dPDZ	1	12	13	0.19	75.955
shRNA#2 + rSALM1dPDZ	1	12	14	0.147	271.118
shRNA#2 + rSALM1dPDZ	1	12	15	0.164	185
shRNA#2 + rSALM1dPDZ	1	12	16	0.372	85.256
shRNA#2 + rSALM1dPDZ	1	12	17	8.832	258.485
shRNA#2 + rSALM1dPDZ	1	12	18	0.381	74.045
shRNA#2 + rSALM1dPDZ	1	13	1	0.277	111.25	15	2.72267	182.97
shRNA#2 + rSALM1dPDZ	1	13	2	22.94	283.372
shRNA#2 + rSALM1dPDZ	1	13	3	1.047	129.397
shRNA#2 + rSALM1dPDZ	1	13	4	0.303	124.629
shRNA#2 + rSALM1dPDZ	1	13	5	2.889	178.814
shRNA#2 + rSALM1dPDZ	1	13	6	7.673	200.511
shRNA#2 + rSALM1dPDZ	1	13	7	1.817	164.805
shRNA#2 + rSALM1dPDZ	1	13	8	0.208	376.292
shRNA#2 + rSALM1dPDZ	1	13	9	0.346	385.475
shRNA#2 + rSALM1dPDZ	1	13	10	0.251	184.517
shRNA#2 + rSALM1dPDZ	1	13	11	0.156	74.056
shRNA#2 + rSALM1dPDZ	1	13	12	0.182	72.286
shRNA#2 + rSALM1dPDZ	1	13	13	1.912	206.62
shRNA#2 + rSALM1dPDZ	1	13	14	0.51	138.949
shRNA#2 + rSALM1dPDZ	1	13	15	0.329	113.579
shRNA#2 + rSALM1dPDZ	1	14	1	11.842	191.015	19	1.54516	151.532
shRNA#2 + rSALM1dPDZ	1	14	2	4.593	166.798
shRNA#2 + rSALM1dPDZ	1	14	3	0.407	117.426
shRNA#2 + rSALM1dPDZ	1	14	4	0.173	276.45
shRNA#2 + rSALM1dPDZ	1	14	5	0.199	102.87
shRNA#2 + rSALM1dPDZ	1	14	6	0.13	173.6
shRNA#2 + rSALM1dPDZ	1	14	7	0.216	187.04
shRNA#2 + rSALM1dPDZ	1	14	8	2.725	188.87
shRNA#2 + rSALM1dPDZ	1	14	9	0.372	156.395
shRNA#2 + rSALM1dPDZ	1	14	10	0.19	193
shRNA#2 + rSALM1dPDZ	1	14	11	2.041	147.712
shRNA#2 + rSALM1dPDZ	1	14	12	1.185	97.066
shRNA#2 + rSALM1dPDZ	1	14	13	1.86	162.321
shRNA#2 + rSALM1dPDZ	1	14	14	1.064	157.057
shRNA#2 + rSALM1dPDZ	1	14	15	0.173	99.05
shRNA#2 + rSALM1dPDZ	1	14	16	0.631	120.11
shRNA#2 + rSALM1dPDZ	1	14	17	0.398	112.37
shRNA#2 + rSALM1dPDZ	1	14	18	0.796	154.837
shRNA#2 + rSALM1dPDZ	1	14	19	0.363	75.119
shRNA#2 + rSALM1dPDZ	1	15	1	0.225	100.615	9	4.12911	162.304
shRNA#2 + rSALM1dPDZ	1	15	2	16.816	187.125
shRNA#2 + rSALM1dPDZ	1	15	3	16.011	187.489
shRNA#2 + rSALM1dPDZ	1	15	4	0.104	274.5
shRNA#2 + rSALM1dPDZ	1	15	5	1.021	104.703
shRNA#2 + rSALM1dPDZ	1	15	6	0.398	114.261
shRNA#2 + rSALM1dPDZ	1	15	7	1.471	151.059
shRNA#2 + rSALM1dPDZ	1	15	8	0.199	208.13
shRNA#2 + rSALM1dPDZ	1	15	9	0.917	132.858
shRNA#2 + rSALM1dPDZ	2	1	1	0.597	421.797	11	0.368818	343.762
shRNA#2 + rSALM1dPDZ	2	1	2	0.182	431.381
shRNA#2 + rSALM1dPDZ	2	1	3	0.398	229.152
shRNA#2 + rSALM1dPDZ	2	1	4	0.337	361.128
shRNA#2 + rSALM1dPDZ	2	1	5	0.467	379.463
shRNA#2 + rSALM1dPDZ	2	1	6	0.398	340.587
shRNA#2 + rSALM1dPDZ	2	1	7	0.502	356.034
shRNA#2 + rSALM1dPDZ	2	1	8	0.519	326.133
shRNA#2 + rSALM1dPDZ	2	1	9	0.216	417.56
shRNA#2 + rSALM1dPDZ	2	1	10	0.199	259.043
shRNA#2 + rSALM1dPDZ	2	1	11	0.242	259.107
shRNA#2 + rSALM1dPDZ	2	2	1	2.033	576.374	7	0.899571	300.381
shRNA#2 + rSALM1dPDZ	2	2	2	0.303	217.314
shRNA#2 + rSALM1dPDZ	2	2	3	2.984	387.496
shRNA#2 + rSALM1dPDZ	2	2	4	0.268	231.806
shRNA#2 + rSALM1dPDZ	2	2	5	0.268	214.29
shRNA#2 + rSALM1dPDZ	2	2	6	0.242	258.607
shRNA#2 + rSALM1dPDZ	2	2	7	0.199	216.783
shRNA#2 + rSALM1dPDZ	2	3	1	0.372	278.07	14	2.18236	336.125
shRNA#2 + rSALM1dPDZ	2	3	2	22.015	632.751
shRNA#2 + rSALM1dPDZ	2	3	3	0.415	337.25
shRNA#2 + rSALM1dPDZ	2	3	4	0.225	244.692
shRNA#2 + rSALM1dPDZ	2	3	5	1.92	370.387
shRNA#2 + rSALM1dPDZ	2	3	6	0.225	248.077
shRNA#2 + rSALM1dPDZ	2	3	7	0.156	249.833
shRNA#2 + rSALM1dPDZ	2	3	8	0.761	342.034
shRNA#2 + rSALM1dPDZ	2	3	9	0.242	215.071
shRNA#2 + rSALM1dPDZ	2	3	10	0.329	372.474
shRNA#2 + rSALM1dPDZ	2	3	11	0.536	299.629
shRNA#2 + rSALM1dPDZ	2	3	12	0.277	255.969
shRNA#2 + rSALM1dPDZ	2	3	13	1.635	568.487
shRNA#2 + rSALM1dPDZ	2	3	14	1.445	291.03
shRNA#2 + rSALM1dPDZ	2	4	1	0.303	611	23	1.65537	472.927
shRNA#2 + rSALM1dPDZ	2	4	2	19.056	833.596
shRNA#2 + rSALM1dPDZ	2	4	3	2.967	830.872
shRNA#2 + rSALM1dPDZ	2	4	5	0.761	318.08
shRNA#2 + rSALM1dPDZ	2	4	7	0.329	260.368
shRNA#2 + rSALM1dPDZ	2	4	8	0.735	1132.01
shRNA#2 + rSALM1dPDZ	2	4	9	0.156	254.889
shRNA#2 + rSALM1dPDZ	2	4	10	0.225	223.192
shRNA#2 + rSALM1dPDZ	2	4	11	0.164	226.684
shRNA#2 + rSALM1dPDZ	2	4	12	0.216	329.84
shRNA#2 + rSALM1dPDZ	2	4	13	0.182	233.714
shRNA#2 + rSALM1dPDZ	2	4	14	1.782	450.485
shRNA#2 + rSALM1dPDZ	2	4	15	1.972	1148.8
shRNA#2 + rSALM1dPDZ	2	4	16	0.156	324.278
shRNA#2 + rSALM1dPDZ	2	4	17	0.225	305.269
shRNA#2 + rSALM1dPDZ	2	4	18	0.164	245.684
shRNA#2 + rSALM1dPDZ	2	4	21	0.26	306.267
shRNA#2 + rSALM1dPDZ	2	4	22	1.081	633.744
shRNA#2 + rSALM1dPDZ	2	4	23	0.718	316.831
shRNA#2 + rSALM1dPDZ	2	4	24	1.029	314.84
shRNA#2 + rSALM1dPDZ	2	4	25	0.458	290.774
shRNA#2 + rSALM1dPDZ	2	4	26	0.874	287.861
shRNA#2 + rSALM1dPDZ	2	4	27	1.462	610.858
shRNA#2 + rSALM1dPDZ	2	5	1	14.108	814.312	6	4.749	567.591
shRNA#2 + rSALM1dPDZ	2	5	2	1.176	629.676
shRNA#2 + rSALM1dPDZ	2	5	3	1.462	614.385
shRNA#2 + rSALM1dPDZ	2	5	4	1.454	605.008
shRNA#2 + rSALM1dPDZ	2	5	5	0.251	240.207
shRNA#2 + rSALM1dPDZ	2	5	6	10.043	501.959
shRNA#2 + rSALM1dPDZ	2	6	1	0.26	256.6	16	0.5995	346.854
shRNA#2 + rSALM1dPDZ	2	6	2	0.458	427.736
shRNA#2 + rSALM1dPDZ	2	6	3	0.268	240.548
shRNA#2 + rSALM1dPDZ	2	6	4	0.571	364.545
shRNA#2 + rSALM1dPDZ	2	6	5	0.225	205.077
shRNA#2 + rSALM1dPDZ	2	6	6	0.346	297.875
shRNA#2 + rSALM1dPDZ	2	6	7	0.268	272.677
shRNA#2 + rSALM1dPDZ	2	6	8	0.441	305.686
shRNA#2 + rSALM1dPDZ	2	6	9	0.389	384
shRNA#2 + rSALM1dPDZ	2	6	10	3.512	807.736
shRNA#2 + rSALM1dPDZ	2	6	11	0.19	229.136
shRNA#2 + rSALM1dPDZ	2	6	12	0.285	382.212
shRNA#2 + rSALM1dPDZ	2	6	13	0.571	316.379
shRNA#2 + rSALM1dPDZ	2	6	14	0.156	235.833
shRNA#2 + rSALM1dPDZ	2	6	15	1.263	557.918
shRNA#2 + rSALM1dPDZ	2	6	16	0.389	265.711
shRNA#2 + rSALM1dPDZ	2	7	1	2.059	958.113	8	0.988375	461.364
shRNA#2 + rSALM1dPDZ	2	7	2	0.173	199.1
shRNA#2 + rSALM1dPDZ	2	7	3	0.19	505.909
shRNA#2 + rSALM1dPDZ	2	7	4	0.398	264.152
shRNA#2 + rSALM1dPDZ	2	7	5	2.855	535.494
shRNA#2 + rSALM1dPDZ	2	7	6	1.548	612.408
shRNA#2 + rSALM1dPDZ	2	7	7	0.26	383.733
shRNA#2 + rSALM1dPDZ	2	7	8	0.424	232
shRNA#2 + rSALM1dPDZ	2	8	1	0.225	246.692	20	0.8949	393.117
shRNA#2 + rSALM1dPDZ	2	8	2	0.372	277.349
shRNA#2 + rSALM1dPDZ	2	8	3	1.176	269.868
shRNA#2 + rSALM1dPDZ	2	8	4	0.804	366.054
shRNA#2 + rSALM1dPDZ	2	8	5	1.315	553.987
shRNA#2 + rSALM1dPDZ	2	8	6	1.15	419.865
shRNA#2 + rSALM1dPDZ	2	8	7	0.519	322.233
shRNA#2 + rSALM1dPDZ	2	8	8	0.934	433.074
shRNA#2 + rSALM1dPDZ	2	8	9	0.199	222.391
shRNA#2 + rSALM1dPDZ	2	8	10	0.355	322.585
shRNA#2 + rSALM1dPDZ	2	8	11	0.839	422.598
shRNA#2 + rSALM1dPDZ	2	8	12	1.246	486.479
shRNA#2 + rSALM1dPDZ	2	8	13	0.355	437.634
shRNA#2 + rSALM1dPDZ	2	8	14	0.164	233.474
shRNA#2 + rSALM1dPDZ	2	8	15	1.073	586.468
shRNA#2 + rSALM1dPDZ	2	8	16	1.055	573.779
shRNA#2 + rSALM1dPDZ	2	8	17	0.182	259.333
shRNA#2 + rSALM1dPDZ	2	8	18	0.234	256.63
shRNA#2 + rSALM1dPDZ	2	8	19	3.019	576.39
shRNA#2 + rSALM1dPDZ	2	8	20	2.682	595.458
shRNA#2 + rSALM1dPDZ	2	9	1	0.926	385.71	17	0.860941	367.243
shRNA#2 + rSALM1dPDZ	2	9	2	0.779	286.889
shRNA#2 + rSALM1dPDZ	2	9	3	1.375	641.39
shRNA#2 + rSALM1dPDZ	2	9	4	0.519	506.867
shRNA#2 + rSALM1dPDZ	2	9	5	0.164	272.947
shRNA#2 + rSALM1dPDZ	2	9	6	2.379	399.978
shRNA#2 + rSALM1dPDZ	2	9	7	0.424	276.531
shRNA#2 + rSALM1dPDZ	2	9	8	0.19	216.045
shRNA#2 + rSALM1dPDZ	2	9	9	0.225	321.769
shRNA#2 + rSALM1dPDZ	2	9	10	0.917	296.774
shRNA#2 + rSALM1dPDZ	2	9	11	1.185	476.569
shRNA#2 + rSALM1dPDZ	2	9	12	0.208	247.25
shRNA#2 + rSALM1dPDZ	2	9	13	0.709	547.098
shRNA#2 + rSALM1dPDZ	2	9	14	0.822	255.421
shRNA#2 + rSALM1dPDZ	2	9	15	0.173	273.2
shRNA#2 + rSALM1dPDZ	2	9	16	0.735	351
shRNA#2 + rSALM1dPDZ	2	9	17	2.906	487.685
				1.77587	247.939	14.8261	1.9163	261.86
				4.46135	165.208	7.53569	1.17678	124.337
				0.24195	8.95965	1.5713	0.245375	25.926
shRNA#2 + rSALM1	1	1	1	4.29	220.349	6	3.06067	195.718
shRNA#2 + rSALM1	1	1	2	0.216	182.84
shRNA#2 + rSALM1	1	1	3	0.13	260.2
shRNA#2 + rSALM1	1	1	4	13.183	344.201
shRNA#2 + rSALM1	1	1	5	0.407	92.532
shRNA#2 + rSALM1	1	1	6	0.138	74.188
shRNA#2 + rSALM1	1	2	1	2.673	270.476	21	1.91205	180.147
shRNA#2 + rSALM1	1	2	2	3.711	151.473
shRNA#2 + rSALM1	1	2	3	10.294	296.213
shRNA#2 + rSALM1	1	2	4	4.022	219.097
shRNA#2 + rSALM1	1	2	5	0.415	119.667
shRNA#2 + rSALM1	1	2	6	0.761	186.307
shRNA#2 + rSALM1	1	2	7	1.029	161.706
shRNA#2 + rSALM1	1	2	8	0.355	76.073
shRNA#2 + rSALM1	1	2	9	1.176	134.757
shRNA#2 + rSALM1	1	2	10	1.955	169.85
shRNA#2 + rSALM1	1	2	11	0.744	148.035
shRNA#2 + rSALM1	1	2	12	0.45	95.596
shRNA#2 + rSALM1	1	2	13	0.199	68.13
shRNA#2 + rSALM1	1	2	14	0.787	107.593
shRNA#2 + rSALM1	1	2	15	0.623	200.528
shRNA#2 + rSALM1	1	2	16	2.751	193.041
shRNA#2 + rSALM1	1	2	17	0.26	270.8
shRNA#2 + rSALM1	1	2	18	0.19	280.909
shRNA#2 + rSALM1	1	2	19	4.463	279.626
shRNA#2 + rSALM1	1	2	20	3.079	174.924
shRNA#2 + rSALM1	1	2	21	0.216	178.28
shRNA#2 + rSALM1	1	3	1	7.119	240.045	22	1.23255	152.404
shRNA#2 + rSALM1	1	3	2	0.19	184.773
shRNA#2 + rSALM1	1	3	3	0.112	174.077
shRNA#2 + rSALM1	1	3	4	4.472	315.731
shRNA#2 + rSALM1	1	3	5	2.837	240.704
shRNA#2 + rSALM1	1	3	6	0.562	157.338
shRNA#2 + rSALM1	1	3	7	1.228	145.028
shRNA#2 + rSALM1	1	3	8	3.745	190.176
shRNA#2 + rSALM1	1	3	9	0.398	185.848
shRNA#2 + rSALM1	1	3	10	0.64	91.216
shRNA#2 + rSALM1	1	3	11	0.363	111.524
shRNA#2 + rSALM1	1	3	12	0.882	183.765
shRNA#2 + rSALM1	1	3	13	0.346	97.9
shRNA#2 + rSALM1	1	3	14	0.398	129.978
shRNA#2 + rSALM1	1	3	15	0.407	85.723
shRNA#2 + rSALM1	1	3	16	0.554	164.594
shRNA#2 + rSALM1	1	3	17	0.571	118.924
shRNA#2 + rSALM1	1	3	18	0.121	75.429
shRNA#2 + rSALM1	1	3	19	0.701	138.988
shRNA#2 + rSALM1	1	3	20	1.012	137.453
shRNA#2 + rSALM1	1	3	21	0.32	107.297
shRNA#2 + rSALM1	1	3	22	0.138	76.375
shRNA#2 + rSALM1	1	4	1	0.407	371.17	53	1.21915	167.722
shRNA#2 + rSALM1	1	4	2	5.432	208.524
shRNA#2 + rSALM1	1	4	3	0.943	200.807
shRNA#2 + rSALM1	1	4	4	0.268	98.129
shRNA#2 + rSALM1	1	4	5	2.145	203.677
shRNA#2 + rSALM1	1	4	6	0.234	197.444
shRNA#2 + rSALM1	1	4	7	0.346	202.8
shRNA#2 + rSALM1	1	4	8	0.424	142.735
shRNA#2 + rSALM1	1	4	9	2.275	191.232
shRNA#2 + rSALM1	1	4	10	1.6	146.422
shRNA#2 + rSALM1	1	4	11	0.718	161.41
shRNA#2 + rSALM1	1	4	12	0.156	278.444
shRNA#2 + rSALM1	1	4	13	0.588	110.485
shRNA#2 + rSALM1	1	4	14	1.332	252.175
shRNA#2 + rSALM1	1	4	15	0.121	109.786
shRNA#2 + rSALM1	1	4	16	0.112	95.846
shRNA#2 + rSALM1	1	4	17	0.121	181.071
shRNA#2 + rSALM1	1	4	18	1.912	165.43
shRNA#2 + rSALM1	1	4	19	1.099	219.142
shRNA#2 + rSALM1	1	4	20	0.138	285.5
shRNA#2 + rSALM1	1	4	21	4.671	156.756
shRNA#2 + rSALM1	1	4	22	4.905	198.139
shRNA#2 + rSALM1	1	4	23	0.398	114.109
shRNA#2 + rSALM1	1	4	24	0.502	223
shRNA#2 + rSALM1	1	4	25	0.242	88.286
shRNA#2 + rSALM1	1	4	26	0.199	82.087
shRNA#2 + rSALM1	1	4	27	0.156	64.667
shRNA#2 + rSALM1	1	4	28	0.156	178.5
shRNA#2 + rSALM1	1	4	29	0.32	96.919
shRNA#2 + rSALM1	1	4	30	1.609	299.333
shRNA#2 + rSALM1	1	4	31	0.977	94.062
shRNA#2 + rSALM1	1	4	32	2.024	127.111
shRNA#2 + rSALM1	1	4	33	0.415	164.438
shRNA#2 + rSALM1	1	4	34	0.225	282.5
shRNA#2 + rSALM1	1	4	35	1.055	174.508
shRNA#2 + rSALM1	1	4	36	0.588	136.574
shRNA#2 + rSALM1	1	4	37	0.19	75.409
shRNA#2 + rSALM1	1	4	38	6.479	202.366
shRNA#2 + rSALM1	1	4	39	3.14	153.606
shRNA#2 + rSALM1	1	4	40	0.363	127.071
shRNA#2 + rSALM1	1	4	41	0.675	185.654
shRNA#2 + rSALM1	1	4	42	0.536	141.323
shRNA#2 + rSALM1	1	4	43	0.407	103.638
shRNA#2 + rSALM1	1	4	44	1.574	124.61
shRNA#2 + rSALM1	1	4	45	0.32	120.459
shRNA#2 + rSALM1	1	4	46	1.41	355.945
shRNA#2 + rSALM1	1	4	47	0.19	96.5
shRNA#2 + rSALM1	1	4	48	2.223	291.661
shRNA#2 + rSALM1	1	4	49	4.273	230.656
shRNA#2 + rSALM1	1	4	50	0.13	65.467
shRNA#2 + rSALM1	1	4	51	0.112	63.769
shRNA#2 + rSALM1	1	4	52	3.59	154.075
shRNA#2 + rSALM1	1	4	53	0.19	93.864
shRNA#2 + rSALM1	1	5	1	0.26	107.067	15	2.4642	208.267
shRNA#2 + rSALM1	1	5	2	0.337	221.872
shRNA#2 + rSALM1	1	5	3	0.796	350.913
shRNA#2 + rSALM1	1	5	4	4.169	205.087
shRNA#2 + rSALM1	1	5	5	14.134	359.487
shRNA#2 + rSALM1	1	5	6	4.931	345.409
shRNA#2 + rSALM1	1	5	7	0.147	76.529
shRNA#2 + rSALM1	1	5	8	0.381	123.636
shRNA#2 + rSALM1	1	5	9	0.112	95.308
shRNA#2 + rSALM1	1	5	10	1.427	390.182
shRNA#2 + rSALM1	1	5	11	4.879	197.131
shRNA#2 + rSALM1	1	5	12	0.562	145.4
shRNA#2 + rSALM1	1	5	13	3.893	252.276
shRNA#2 + rSALM1	1	5	14	0.502	107.069
shRNA#2 + rSALM1	1	5	15	0.433	146.64
shRNA#2 + rSALM1	1	6	1	7.171	375.226	60	1.67067	165.677
shRNA#2 + rSALM1	1	6	2	0.156	212.722
shRNA#2 + rSALM1	1	6	3	0.112	70.077
shRNA#2 + rSALM1	1	6	4	0.874	386.436
shRNA#2 + rSALM1	1	6	5	0.13	76.933
shRNA#2 + rSALM1	1	6	6	1.315	144.059
shRNA#2 + rSALM1	1	6	7	0.433	134.9
shRNA#2 + rSALM1	1	6	8	0.225	109.846
shRNA#2 + rSALM1	1	6	9	6.591	300.776
shRNA#2 + rSALM1	1	6	10	1.202	209.791
shRNA#2 + rSALM1	1	6	11	0.493	76.982
shRNA#2 + rSALM1	1	6	12	1.09	194.238
shRNA#2 + rSALM1	1	6	13	0.839	219.804
shRNA#2 + rSALM1	1	6	14	1.185	95.168
shRNA#2 + rSALM1	1	6	15	4.697	231.262
shRNA#2 + rSALM1	1	6	16	0.104	86.917
shRNA#2 + rSALM1	1	6	17	5.796	281.861
shRNA#2 + rSALM1	1	6	18	0.882	247.99
shRNA#2 + rSALM1	1	6	19	2.777	219.287
shRNA#2 + rSALM1	1	6	20	0.294	68.559
shRNA#2 + rSALM1	1	6	21	0.484	98.25
shRNA#2 + rSALM1	1	6	22	0.381	116.023
shRNA#2 + rSALM1	1	6	23	2.206	256.263
shRNA#2 + rSALM1	1	6	24	0.121	74.643
shRNA#2 + rSALM1	1	6	25	1.427	233.83
shRNA#2 + rSALM1	1	6	26	1.176	232.618
shRNA#2 + rSALM1	1	6	27	1.038	136.367
shRNA#2 + rSALM1	1	6	28	1.375	271.994
shRNA#2 + rSALM1	1	6	29	20.899	271.25
shRNA#2 + rSALM1	1	6	30	0.753	269.609
shRNA#2 + rSALM1	1	6	31	6.955	186.479
shRNA#2 + rSALM1	1	6	32	0.234	94.778
shRNA#2 + rSALM1	1	6	33	1.522	191.256
shRNA#2 + rSALM1	1	6	34	0.606	89.771
shRNA#2 + rSALM1	1	6	35	0.147	81
shRNA#2 + rSALM1	1	6	36	0.441	128.686
shRNA#2 + rSALM1	1	6	37	0.415	161.146
shRNA#2 + rSALM1	1	6	38	0.476	148.745
shRNA#2 + rSALM1	1	6	39	0.839	183.113
shRNA#2 + rSALM1	1	6	40	0.285	86.485
shRNA#2 + rSALM1	1	6	41	5.034	209.569
shRNA#2 + rSALM1	1	6	42	0.502	231.914
shRNA#2 + rSALM1	1	6	43	1.021	217.949
shRNA#2 + rSALM1	1	6	44	0.701	139.728
shRNA#2 + rSALM1	1	6	45	7.854	274.816
shRNA#2 + rSALM1	1	6	46	0.121	88.857
shRNA#2 + rSALM1	1	6	47	1.298	392.86
shRNA#2 + rSALM1	1	6	48	0.13	83.733
shRNA#2 + rSALM1	1	6	49	0.268	118.71
shRNA#2 + rSALM1	1	6	50	0.121	90.643
shRNA#2 + rSALM1	1	6	51	0.285	137.697
shRNA#2 + rSALM1	1	6	52	0.649	157.413
shRNA#2 + rSALM1	1	6	53	0.199	80.696
shRNA#2 + rSALM1	1	6	54	0.104	78.417
shRNA#2 + rSALM1	1	6	55	1.047	92.744
shRNA#2 + rSALM1	1	6	56	0.346	127.075
shRNA#2 + rSALM1	1	6	57	0.182	77.095
shRNA#2 + rSALM1	1	6	58	0.138	84.938
shRNA#2 + rSALM1	1	6	59	1.938	126.839
shRNA#2 + rSALM1	1	6	60	0.156	73.778
shRNA#2 + rSALM1	1	7	1	0.19	90.682	18	0.9875	179.039
shRNA#2 + rSALM1	1	7	2	0.164	277.947
shRNA#2 + rSALM1	1	7	3	11.557	289.481
shRNA#2 + rSALM1	1	7	4	0.804	173.624
shRNA#2 + rSALM1	1	7	5	0.952	181.6
shRNA#2 + rSALM1	1	7	6	0.407	183.383
shRNA#2 + rSALM1	1	7	7	0.164	74.368
shRNA#2 + rSALM1	1	7	8	0.787	221.857
shRNA#2 + rSALM1	1	7	9	0.164	101
shRNA#2 + rSALM1	1	7	10	0.173	166.7
shRNA#2 + rSALM1	1	7	11	0.329	101.5
shRNA#2 + rSALM1	1	7	12	0.112	173.154
shRNA#2 + rSALM1	1	7	13	0.692	294.212
shRNA#2 + rSALM1	1	7	14	0.666	127.519
shRNA#2 + rSALM1	1	7	15	0.156	294.056
shRNA#2 + rSALM1	1	7	16	0.164	181.684
shRNA#2 + rSALM1	1	7	17	0.147	184.882
shRNA#2 + rSALM1	1	7	18	0.147	105.059
shRNA#2 + rSALM1	1	8	1	12.603	315.853	11	3.556	325.57
shRNA#2 + rSALM1	1	8	2	6.09	324.801
shRNA#2 + rSALM1	1	8	3	0.268	90.258
shRNA#2 + rSALM1	1	8	4	2.474	763.832
shRNA#2 + rSALM1	1	8	5	4.905	285.6
shRNA#2 + rSALM1	1	8	6	0.121	73.571
shRNA#2 + rSALM1	1	8	7	1.055	263.041
shRNA#2 + rSALM1	1	8	8	1.289	462.188
shRNA#2 + rSALM1	1	8	9	0.112	57.769
shRNA#2 + rSALM1	1	8	10	0.433	422.76
shRNA#2 + rSALM1	1	8	11	9.766	521.601
shRNA#2 + rSALM1	1	9	1	0.147	107.176	12	0.890917	219.689
shRNA#2 + rSALM1	1	9	2	6.357	426.232
shRNA#2 + rSALM1	1	9	3	0.112	266.923
shRNA#2 + rSALM1	1	9	4	0.874	173.188
shRNA#2 + rSALM1	1	9	5	0.147	273.824
shRNA#2 + rSALM1	1	9	6	0.19	285.227
shRNA#2 + rSALM1	1	9	7	0.761	153.398
shRNA#2 + rSALM1	1	9	8	1.038	222.483
shRNA#2 + rSALM1	1	9	9	0.147	152.353
shRNA#2 + rSALM1	1	9	10	0.277	195.156
shRNA#2 + rSALM1	1	9	11	0.208	189.125
shRNA#2 + rSALM1	1	9	12	0.433	191.18
shRNA#2 + rSALM1	1	10	1	21.617	233.397	18	3.36628	160.861
shRNA#2 + rSALM1	1	10	2	0.458	94.774
shRNA#2 + rSALM1	1	10	3	1.54	186.584
shRNA#2 + rSALM1	1	10	4	0.294	93.559
shRNA#2 + rSALM1	1	10	5	0.104	68.917
shRNA#2 + rSALM1	1	10	6	1.202	229.942
shRNA#2 + rSALM1	1	10	7	0.536	130.274
shRNA#2 + rSALM1	1	10	8	9.446	247.337
shRNA#2 + rSALM1	1	10	9	3.97	205.296
shRNA#2 + rSALM1	1	10	10	17.828	265.2
shRNA#2 + rSALM1	1	10	11	0.26	121
shRNA#2 + rSALM1	1	10	12	0.19	274
shRNA#2 + rSALM1	1	10	13	0.285	129.545
shRNA#2 + rSALM1	1	10	14	0.138	84.75
shRNA#2 + rSALM1	1	10	15	1.133	172.832
shRNA#2 + rSALM1	1	10	16	1.237	183.769
shRNA#2 + rSALM1	1	10	17	0.13	94.133
shRNA#2 + rSALM1	1	10	18	0.225	80.192
shRNA#2 + rSALM1	1	11	1	32.836	419.392	9	4.90656	161.486
shRNA#2 + rSALM1	1	11	2	0.199	92.261
shRNA#2 + rSALM1	1	11	3	4.342	252.482
shRNA#2 + rSALM1	1	11	4	0.208	74.625
shRNA#2 + rSALM1	1	11	5	0.614	113.338
shRNA#2 + rSALM1	1	11	6	0.121	63.071
shRNA#2 + rSALM1	1	11	7	0.104	68.333
shRNA#2 + rSALM1	1	11	8	0.147	77.412
shRNA#2 + rSALM1	1	11	9	5.588	292.458
shRNA#2 + rSALM1	1	12	1	41.598	300.729	16	3.59675	196.564
shRNA#2 + rSALM1	1	12	2	0.32	129.622
shRNA#2 + rSALM1	1	12	3	0.112	65.846
shRNA#2 + rSALM1	1	12	4	0.891	218.903
shRNA#2 + rSALM1	1	12	5	0.856	198.444
shRNA#2 + rSALM1	1	12	6	0.156	91.667
shRNA#2 + rSALM1	1	12	7	0.467	235.704
shRNA#2 + rSALM1	1	12	8	0.234	156.519
shRNA#2 + rSALM1	1	12	9	1.081	229.624
shRNA#2 + rSALM1	1	12	10	1.522	387.994
shRNA#2 + rSALM1	1	12	11	0.666	194.597
shRNA#2 + rSALM1	1	12	12	7.872	299.87
shRNA#2 + rSALM1	1	12	13	0.441	80.647
shRNA#2 + rSALM1	1	12	14	0.744	329.953
shRNA#2 + rSALM1	1	12	15	0.424	115.531
shRNA#2 + rSALM1	1	12	16	0.164	109.368
shRNA#2 + rSALM1	1	13	1	1.566	278.354	18	2.10356	167.603
shRNA#2 + rSALM1	1	13	2	0.26	113.467
shRNA#2 + rSALM1	1	13	3	0.9	113.442
shRNA#2 + rSALM1	1	13	4	8.78	313.189
shRNA#2 + rSALM1	1	13	5	0.675	136.372
shRNA#2 + rSALM1	1	13	6	0.112	78.385
shRNA#2 + rSALM1	1	13	7	9.628	266.535
shRNA#2 + rSALM1	1	13	8	0.891	135.913
shRNA#2 + rSALM1	1	13	9	2.033	102.723
shRNA#2 + rSALM1	1	13	10	0.32	81.973
shRNA#2 + rSALM1	1	13	11	0.623	179.569
shRNA#2 + rSALM1	1	13	12	5.865	156.072
shRNA#2 + rSALM1	1	13	13	0.839	154.598
shRNA#2 + rSALM1	1	13	14	0.121	76
shRNA#2 + rSALM1	1	13	15	0.995	358.296
shRNA#2 + rSALM1	1	13	16	2.223	160.72
shRNA#2 + rSALM1	1	13	17	1.903	221.055
shRNA#2 + rSALM1	1	13	18	0.13	90.2
shRNA#2 + rSALM1	1	14	1	0.329	270.289	34	1.68268	169.08
shRNA#2 + rSALM1	1	14	2	0.234	290.519
shRNA#2 + rSALM1	1	14	3	0.493	285.596
shRNA#2 + rSALM1	1	14	4	21.124	221.308
shRNA#2 + rSALM1	1	14	5	1.349	218.019
shRNA#2 + rSALM1	1	14	6	0.112	171.538
shRNA#2 + rSALM1	1	14	7	6.505	193.531
shRNA#2 + rSALM1	1	14	8	0.112	288.923
shRNA#2 + rSALM1	1	14	9	0.104	170.5
shRNA#2 + rSALM1	1	14	10	0.156	271.778
shRNA#2 + rSALM1	1	14	11	0.32	122.811
shRNA#2 + rSALM1	1	14	12	0.433	146.1
shRNA#2 + rSALM1	1	14	13	0.216	116.52
shRNA#2 + rSALM1	1	14	14	0.104	82.333
shRNA#2 + rSALM1	1	14	15	0.242	77.214
shRNA#2 + rSALM1	1	14	16	0.104	89.583
shRNA#2 + rSALM1	1	14	17	0.121	78.857
shRNA#2 + rSALM1	1	14	18	0.216	103.36
shRNA#2 + rSALM1	1	14	19	18.58	242.953
shRNA#2 + rSALM1	1	14	20	0.346	78.55
shRNA#2 + rSALM1	1	14	21	0.441	80.51
shRNA#2 + rSALM1	1	14	22	0.121	72.643
shRNA#2 + rSALM1	1	14	23	1.384	109.881
shRNA#2 + rSALM1	1	14	24	0.683	195.165
shRNA#2 + rSALM1	1	14	25	0.104	183.083
shRNA#2 + rSALM1	1	14	26	0.804	378.602
shRNA#2 + rSALM1	1	14	27	0.13	272.733
shRNA#2 + rSALM1	1	14	28	1.064	143.846
shRNA#2 + rSALM1	1	14	29	0.112	99.385
shRNA#2 + rSALM1	1	14	30	0.121	164.786
shRNA#2 + rSALM1	1	14	31	0.199	82.043
shRNA#2 + rSALM1	1	14	32	0.234	82.63
shRNA#2 + rSALM1	1	14	33	0.147	191.588
shRNA#2 + rSALM1	1	14	34	0.467	171.537
shRNA#2 + rSALM1	1	15	1	13.07	436.358	9	3.16478	180.375
shRNA#2 + rSALM1	1	15	2	0.164	71.684
shRNA#2 + rSALM1	1	15	3	0.242	79.107
shRNA#2 + rSALM1	1	15	4	0.147	66.294
shRNA#2 + rSALM1	1	15	5	0.467	86.111
shRNA#2 + rSALM1	1	15	6	0.19	72.682
shRNA#2 + rSALM1	1	15	7	3.685	283.991
shRNA#2 + rSALM1	1	15	8	10.354	442.67
shRNA#2 + rSALM1	1	15	9	0.164	84.474
shRNA#2 + rSALM1	2	1	1	11.003	718.329	21	1.91252	444.24
shRNA#2 + rSALM1	2	1	2	2.707	743.102
shRNA#2 + rSALM1	2	1	3	0.727	621.381
shRNA#2 + rSALM1	2	1	4	2.379	675.931
shRNA#2 + rSALM1	2	1	5	4.879	562.553
shRNA#2 + rSALM1	2	1	6	1.505	586.213
shRNA#2 + rSALM1	2	1	7	1.029	347.412
shRNA#2 + rSALM1	2	1	8	1.747	371.53
shRNA#2 + rSALM1	2	1	9	1.782	601.684
shRNA#2 + rSALM1	2	1	10	0.164	239.789
shRNA#2 + rSALM1	2	1	11	0.156	219.667
shRNA#2 + rSALM1	2	1	12	1.747	412.866
shRNA#2 + rSALM1	2	1	13	0.251	214.69
shRNA#2 + rSALM1	2	1	14	0.32	283.378
shRNA#2 + rSALM1	2	1	15	0.701	334.728
shRNA#2 + rSALM1	2	1	16	3.521	628.179
shRNA#2 + rSALM1	2	1	17	0.294	256.618
shRNA#2 + rSALM1	2	1	18	0.26	233.833
shRNA#2 + rSALM1	2	1	19	2.5	456.204
shRNA#2 + rSALM1	2	1	20	2.206	531.463
shRNA#2 + rSALM1	2	1	21	0.285	289.485
shRNA#2 + rSALM1	2	2	1	1.168	541.896	4	0.64225	434.301
shRNA#2 + rSALM1	2	2	2	0.839	646.289
shRNA#2 + rSALM1	2	2	3	0.346	267.3
shRNA#2 + rSALM1	2	2	4	0.216	281.72
shRNA#2 + rSALM1	2	3	1	0.433	260.08	19	0.631895	316.946
shRNA#2 + rSALM1	2	3	2	0.917	299.321
shRNA#2 + rSALM1	2	3	3	0.735	349.118
shRNA#2 + rSALM1	2	3	4	1.055	292.615
shRNA#2 + rSALM1	2	3	5	0.606	287.843
shRNA#2 + rSALM1	2	3	6	0.19	313.364
shRNA#2 + rSALM1	2	3	7	0.208	229.083
shRNA#2 + rSALM1	2	3	8	0.277	267.719
shRNA#2 + rSALM1	2	3	9	0.285	285.061
shRNA#2 + rSALM1	2	3	10	0.208	435.083
shRNA#2 + rSALM1	2	3	11	0.389	281.311
shRNA#2 + rSALM1	2	3	12	0.692	495.888
shRNA#2 + rSALM1	2	3	13	0.164	263.105
shRNA#2 + rSALM1	2	3	14	0.234	251.481
shRNA#2 + rSALM1	2	3	15	0.415	260.021
shRNA#2 + rSALM1	2	3	16	0.216	221.68
shRNA#2 + rSALM1	2	3	17	0.407	305.681
shRNA#2 + rSALM1	2	3	18	3.226	583.051
shRNA#2 + rSALM1	2	3	19	1.349	340.462
shRNA#2 + rSALM1	2	4	1	0.164	265.895	14	1.18079	417.611
shRNA#2 + rSALM1	2	4	2	0.502	474.983
shRNA#2 + rSALM1	2	4	3	4.939	884.238
shRNA#2 + rSALM1	2	4	4	0.234	385.593
shRNA#2 + rSALM1	2	4	5	0.753	302.276
shRNA#2 + rSALM1	2	4	6	0.666	391.429
shRNA#2 + rSALM1	2	4	7	0.294	338.206
shRNA#2 + rSALM1	2	4	8	0.277	410.031
shRNA#2 + rSALM1	2	4	9	0.528	322.344
shRNA#2 + rSALM1	2	4	10	0.164	333.421
shRNA#2 + rSALM1	2	4	11	0.208	383.708
shRNA#2 + rSALM1	2	4	12	1.73	335.775
shRNA#2 + rSALM1	2	4	13	5.873	749.044
shRNA#2 + rSALM1	2	4	14	0.199	269.609
shRNA#2 + rSALM1	2	5	1	0.156	230.111	5	1.0656	310.307
shRNA#2 + rSALM1	2	5	2	0.441	277.824
shRNA#2 + rSALM1	2	5	3	1.003	335.724
shRNA#2 + rSALM1	2	5	4	3.564	483.93
shRNA#2 + rSALM1	2	5	5	0.164	223.947
shRNA#2 + rSALM1	2	6	1	1.237	532.867	10	1.0803	377.053
shRNA#2 + rSALM1	2	6	2	1.522	316.92
shRNA#2 + rSALM1	2	6	3	1.92	532.437
shRNA#2 + rSALM1	2	6	4	3.123	579.787
shRNA#2 + rSALM1	2	6	5	1.323	450.83
shRNA#2 + rSALM1	2	6	6	0.199	349.522
shRNA#2 + rSALM1	2	6	7	0.294	219.647
shRNA#2 + rSALM1	2	6	8	0.77	249.483
shRNA#2 + rSALM1	2	6	9	0.216	262.12
shRNA#2 + rSALM1	2	6	10	0.199	276.913
shRNA#2 + rSALM1	2	7	1	2.448	440.965	1	2.448	440.965
				1.8453	217.892	18	2.03526	253.256
				4.02107	136.394	14.5045	1.15368	107.292
				0.202066	6.85405	2.9009	0.230736	21.4584
