# Supplementary material for: SALM1 controls synapse development by promoting F‐actin/PIP2‐dependent Neurexin clustering
Source: EMBO J. 2019 Aug 1;38(17):e101289. doi: 10.15252/embj.2018101289 (PMC6717895; doi:10.15252/embj.2018101289)
Supplement: Supplementary file 7 — Source Data for Figure 5 [file EMBJ-38-e101289-s005.xlsx]

## Sheet: JK
condition	experimental week	cell	Nrxn clusters #	D-ratio
827_888	1	1	22	0.255433
827_888	1	2	25	0.290867
827_888	1	3	25	0.299866
827_888	1	4	29	0.260041
827_888	1	5	23	0.239753
827_888	1	6	22	0.272952
827_888	1	7	24	0.197938
827_888	1	8	31	0.254177
827_888	1	9	28	0.277825
827_888	1	10	27	0.234248
827_888	1	11	28	0.226249
827_888	1	12	36	0.219816
827_888	1	13	30	0.23757
827_888	1	14	31	0.249252
827_888	3	1	18	0.392459
827_888	3	2	14	0.276287
827_888	3	3	16	0.28059
827_888	3	4	13	0.276508
827_888	3	5	11	0.24744
827_888	3	6	19	0.254137
827_888	3	7	27	0.250193
827_888	3	8	22	0.268037
827_888	3	9	19	0.325037
827_888	4	1	15	0.434332
827_888	4	2	6	0.305114
827_888	4	3	13	0.371025
827_888	4	4	16	0.477068
827_888	4	5	11	0.37112
827_888	4	6	13	0.389124
			21.1724	0.290843
			7.45496	0.0675526
			1.38435	0.0125442
888	1	1	12	0.417077
888	1	2	8	0.539594
888	1	3	12	0.5089
888	1	4	12	0.536569
888	1	5	9	0.568904
888	1	6	13	0.572688
888	1	7	14	0.497397
888	1	8	14	0.556919
888	1	9	11	0.493186
888	1	10	4	0.40946
888	1	11	3	0.587345
888	1	12	4	0.472764
888	1	13	10	0.538612
888	1	14	12	0.540138
888	1	15	13	0.438796
888	1	16	12	0.52569
888	1	17	14	0.603933
888	1	18	9	0.508137
888	1	19	8	0.481715
888	1	20	9	0.460873
888	1	21	5	0.532896
888	1	22	2	0.412825
888	1	23	5	0.526989
888	1	24	2	0.646837
888	1	25	4	0.557217
888	2	1	11	0.550254
888	2	2	3	0.445394
888	2	3	8	0.632458
888	2	4	8	0.535715
888	2	5	4	0.611909
888	2	6	10	0.543958
888	2	7	14	0.4819
888	2	8	6	0.546828
888	2	9	11	0.449372
888	2	10	12	0.56897
888	2	11	11	0.424755
888	2	12	15	0.551078
888	3	1	6	0.601658
888	3	2	8	0.561983
888	3	3	7	0.569225
888	3	4	2	0.680976
888	3	5	3	0.52074
888	3	6	9	0.417555
888	3	7	10	0.43101
888	3	8	8	0.403507
888	3	9	14	0.526495
888	4	1	8	0.516384
888	4	2	2	0.577397
888	4	3	1	0.415901
888	4	4	6	0.65922
888	4	5	2	0.528554
888	4	6	7	0.549432
888	4	7	16	0.585319
888	4	8	4	0.366706
			8.27778	0.522039
			4.1273	0.0707925
			0.561654	0.00963365
827_888_DMSO	1	1	19	0.349886
827_888_DMSO	1	2	16	0.29639
827_888_DMSO	1	3	34	0.35396
827_888_DMSO	1	4	26	0.294035
827_888_DMSO	1	5	29	0.332289
827_888_DMSO	1	6	30	0.227077
827_888_DMSO	1	7	27	0.278324
827_888_DMSO	1	8	28	0.250773
827_888_DMSO	1	9	22	0.407019
827_888_DMSO	1	10	18	0.300551
827_888_DMSO	1	11	21	0.385932
827_888_DMSO	1	12	20	0.33057
827_888_DMSO	1	13	20	0.311751
827_888_DMSO	1	14	29	0.267405
827_888_DMSO	1	15	21	0.400279
827_888_DMSO	1	16	26	0.286178
827_888_DMSO	2	1	11	0.401339
827_888_DMSO	2	2	15	0.436215
827_888_DMSO	2	3	13	0.336586
827_888_DMSO	2	4	16	0.312491
827_888_DMSO	2	5	21	0.313799
827_888_DMSO	2	6	27	0.250959
827_888_DMSO	2	7	25	0.25383
827_888_DMSO	2	8	30	0.260927
827_888_DMSO	2	9	31	0.238982
827_888_DMSO	2	10	34	0.236721
827_888_DMSO	2	11	16	0.32536
			23.1481	0.312579
			6.44923	0.0577105
			1.24116	0.0111064
827_888_LatA	1	1	4	0.790382
827_888_LatA	1	2	8	0.580933
827_888_LatA	1	3	8	0.429759
827_888_LatA	1	4	3	0.367168
827_888_LatA	1	5	7	0.598496
827_888_LatA	1	6	8	0.502993
827_888_LatA	1	7	1	0.429737
827_888_LatA	1	8	3	0.485025
827_888_LatA	1	9	6	0.484988
827_888_LatA	1	10	6	0.548801
827_888_LatA	1	11	12	0.59014
827_888_LatA	1	12	6	0.495631
827_888_LatA	1	13	9	0.633517
827_888_LatA	1	14	6	0.465488
827_888_LatA	1	15	4	0.614869
827_888_LatA	1	16	10	0.645911
827_888_LatA	2	1	6	0.373003
827_888_LatA	2	2	4	0.30793
827_888_LatA	2	3	10	0.494341
827_888_LatA	2	4	9	0.517705
827_888_LatA	2	5	11	0.459754
827_888_LatA	2	6	7	0.42882
827_888_LatA	2	7	3	0.534507
827_888_LatA	2	8	1	0.316166
			6.33333	0.504003
			3.03124	0.111751
			0.618749	0.022811
978_888	3	1	8	0.495214
978_888	3	2	9	0.502238
978_888	3	3	8	0.463889
978_888	3	4	6	0.483332
978_888	3	5	0
978_888	3	6	2	0.604883
978_888	3	7	5	0.576317
978_888	3	8	12	0.605304
978_888	3	9	9	0.532043
978_888	3	10	10	0.745585
978_888	3	11	5	0.644715
978_888	3	12	3	0.625159
978_888	3	13	3	0.572046
978_888	3	14	4	0.584798
978_888	3	15	12	0.730637
978_888	3	16	17	0.696636
978_888	3	17	12	0.652941
978_888	3	18	9	0.502521
978_888	3	19	17	0.587525
978_888	4	1	21	0.612001
978_888	4	2	19	0.598338
978_888	4	3	15	0.516212
978_888	4	4	2	0.53917
978_888	4	5	2	0.337759
978_888	4	6	1	0.425538
978_888	4	7	10	0.506145
978_888	4	8	5	0.544005
978_888	4	9	3	0.343046
978_888	4	10	4	0.297408
978_888	4	11	3	0.430647
978_888	4	12	14	0.537118
978_888	4	13	13	0.422357
978_888	4	14	15	0.504332
978_888	4	15	14	0.554357
978_888	4	16	12	0.474062
978_888	4	17	7	0.47037
978_888	4	18	15	0.410677
978_888	4	19	12	0.523528
978_888	4	20	13	0.582041
978_888	4	21	6	0.903871
			8.925	0.54202
			5.40087	0.11464
			0.853952	0.0181262
