# Supplementary material for: SALM1 controls synapse development by promoting F‐actin/PIP2‐dependent Neurexin clustering
Source: EMBO J. 2019 Aug 1;38(17):e101289. doi: 10.15252/embj.2018101289 (PMC6717895; doi:10.15252/embj.2018101289)
Supplement: Supplementary file 8 — Source Data for Figure 6 [file EMBJ-38-e101289-s006.xlsx]

## Sheet: B
condition	experimental week	cell	Nrxn intensity
scrambled	1	1	215.068
scrambled	1	2	290.228
scrambled	1	3	401.557
scrambled	1	4	275.093
scrambled	1	5	331.016
scrambled	1	6	281.037
scrambled	1	7	226.686
scrambled	1	8	332.064
scrambled	1	9	285.481
scrambled	1	10	201.942
scrambled	1	11	246.659
scrambled	1	12	345.634
scrambled	1	13	514.041
scrambled	1	14	252.026
scrambled	1	15	251.527
scrambled	2	1	183.404
scrambled	2	2	204.462
scrambled	2	3	185.728
scrambled	2	4	175.227
scrambled	2	5	212.034
scrambled	2	6	183.077
scrambled	2	7	179.901
scrambled	2	8	219.159
scrambled	2	9	238.2
scrambled	2	10	222.83
Mean			258.163
Std			79.2989
SEM			15.8598
shRNA2	1	1	190.529
shRNA2	1	2	132.309
shRNA2	1	3	171.578
shRNA2	1	4	186.667
shRNA2	1	5	187.177
shRNA2	1	6	240.284
shRNA2	1	7	167.171
shRNA2	1	8	222.714
shRNA2	1	9	200.071
shRNA2	1	10	133.254
shRNA2	1	11	114.475
shRNA2	1	12	110.109
shRNA2	1	13	106.372
shRNA2	1	14	172.867
shRNA2	1	1	105.197
shRNA2	2	2	84.957
shRNA2	2	3	107.447
shRNA2	2	4	107.607
shRNA2	2	5	127.96
shRNA2	2	6	115.47
shRNA2	2	7	159.473
shRNA2	2	8	106.37
shRNA2	2	9	105.463
shRNA2	2	10	146.024
shRNA2	2	11	148.921
shRNA2	2	12	236.077
shRNA2	2	13	150.165
Mean			149.508
Std			43.7953
SEM			8.4284
shRNA2 + rSALM1	1	1	161.947
shRNA2 + rSALM2	1	2	316.774
shRNA2 + rSALM3	1	3	670.503
shRNA2 + rSALM4	1	4	469.291
shRNA2 + rSALM5	1	5	316.256
shRNA2 + rSALM6	1	6	156.811
shRNA2 + rSALM7	1	7	269.584
shRNA2 + rSALM8	1	8	207.795
shRNA2 + rSALM9	1	9	194.207
shRNA2 + rSALM10	1	10	145.964
shRNA2 + rSALM11	2	1	155.074
shRNA2 + rSALM12	2	2	222.659
shRNA2 + rSALM13	2	3	112.835
shRNA2 + rSALM14	2	4	140.436
shRNA2 + rSALM15	2	5	232.197
shRNA2 + rSALM16	2	6	279.792
shRNA2 + rSALM17	2	7	286.652
shRNA2 + rSALM18	2	8	343.681
shRNA2 + rSALM19	2	9	491.007
shRNA2 + rSALM20	2	10	257.122
Mean			271.529
Std			138.994
SEM			31.0799
shRNA2 + rSALM1RAKA	1	1	133.508
shRNA2 + rSALM1RAKA	1	2	158.738
shRNA2 + rSALM1RAKA	1	3	303.552
shRNA2 + rSALM1RAKA	1	4	237.429
shRNA2 + rSALM1RAKA	1	5	146.873
shRNA2 + rSALM1RAKA	1	6	207.698
shRNA2 + rSALM1RAKA	1	7	154.754
shRNA2 + rSALM1RAKA	1	8	242.412
shRNA2 + rSALM1RAKA	1	9	139.113
shRNA2 + rSALM1RAKA	1	10	102.047
shRNA2 + rSALM1RAKA	2	1	148.326
shRNA2 + rSALM1RAKA	2	2	167.614
shRNA2 + rSALM1RAKA	2	3	119.87
shRNA2 + rSALM1RAKA	2	4	122.493
shRNA2 + rSALM1RAKA	2	5	115.031
shRNA2 + rSALM1RAKA	2	6	126.416
shRNA2 + rSALM1RAKA	2	7	139.569
shRNA2 + rSALM1RAKA	2	8	138.879
shRNA2 + rSALM1RAKA	2	9	177.34
shRNA2 + rSALM1RAKA	2	10	162.112
Mean			162.189
Std			50.1585
SEM			11.2158

## Sheet: EFG
condition	experimental week	cell	# synapses	area	intensity
control	1	1	7	1.41614	412.799
control	1	2	34	0.4785	452.62
control	1	3	26	0.469038	395.08
control	1	4	11	2.15091	511.165
control	1	5	23	0.295174	348.881
control	1	6	10	3.735	477.367
control	1	7	24	0.775917	413.813
control	1	8	21	0.397619	347.765
control	1	9	15	1.27047	347.143
control	1	10	22	0.693591	322.791
control	1	11	8	0.460625	355.957
control	1	12	14	0.411	366.176
control	1	13	7	0.713	307.329
control	1	14	10	0.7915	447.064
control	2	1	28	0.547679	258.432
control	2	2	27	0.703519	432.13
control	2	3	11	2.01873	457.696
control	2	4	14	0.899643	280.78
control	2	5	18	2.09417	323.301
control	2	6	14	0.407286	346.253
control	2	7	17	0.441647	279.09
control	2	8	29	1.38048	320.158
control	2	9	24	0.962792	297.244
control	2	10	11	0.762818	352.733
control	2	11	8	0.8585	392.904
control	3	1	27	0.563519	441.137
control	3	2	10	1.7534	664.063
control	3	3	9	0.365222	454.418
control	3	4	12	0.784417	588.063
control	3	5	17	0.722059	506.151
control	3	6	16	0.413562	480.125
control	3	7	8	1.0065	188.019
control	3	8	14	0.591286	537.273
Mean			16.5455	0.949567	397.149
std			7.56675	0.718231	100.257
SEM			1.27901	0.121403	16.9466
Nrxn	1	1	26	0.695346	334.464
Nrxn	1	2	6	0.518833	329.812
Nrxn	1	3	17	0.451294	350.934
Nrxn	1	4	10	0.6711	385.865
Nrxn	1	5	22	0.723	407.397
Nrxn	1	6	8	0.310375	311.644
Nrxn	1	7	18	0.8385	461.652
Nrxn	2	1	11	0.456091	347.128
Nrxn	2	2	15	0.357	249.01
Nrxn	2	3	15	0.3702	318.639
Nrxn	2	4	9	1.97533	488.157
Nrxn	2	5	19	0.468053	238.844
Nrxn	2	6	5	1.6072	369.312
Nrxn	2	7	22	0.921	284.089
Nrxn	2	8	27	1.12644	382.362
Nrxn	2	9	17	0.726118	252.039
Nrxn	2	10	18	1.0375	327.018
Nrxn	3	1	28	0.659321	458.319
Nrxn	3	2	9	0.467605	95.1391
Nrxn	3	3	22	1.02268	527.816
Nrxn	3	4	14	0.54	460.723
Nrxn	3	5	12	0.498833	394.438
Nrxn	3	6	5	1.5398	499.498
Nrxn	3	7	18	0.679	454.971
Nrxn	3	8	18	0.332111	408.15
Nrxn	3	9	19	1.05026	469.745
Mean			15.7692	0.770885	369.506
std			6.61699	0.422397	98.2704
SEM			1.22875	0.0784371	18.2484
SALM1	1	1	18	0.512389	336.738
SALM1	1	2	15	0.469467	314.702
SALM1	1	3	21	0.908381	460.355
SALM1	1	4	13	1.18515	540.788
SALM1	1	5	25	0.40108	347.092
SALM1	1	6	19	0.566368	367.9
SALM1	1	7	16	0.335625	302.073
SALM1	1	8	24	0.709042	508.253
SALM1	2	1	10	1.1599	330.574
SALM1	2	2	20	0.2388	229.289
SALM1	2	3	14	1.18007	249.833
SALM1	2	4	4	1.1485	220.149
SALM1	2	5	15	0.767067	366.465
SALM1	2	6	15	0.462533	256.966
SALM1	2	7	13	0.666692	227.9
SALM1	2	8	16	0.516312	268.918
SALM1	2	9	14	1.94264	345.851
SALM1	2	10	10	1.3174	313.541
SALM1	3	1	27	0.816407	458.296
SALM1	3	2	17	0.540882	448.116
SALM1	3	3	18	0.872278	492.869
SALM1	3	4	8	0.4975	489.922
SALM1	3	5	20	0.7149	422.592
SALM1	3	6	4	3.36275	483.013
SALM1	3	7	12	0.31875	428.735
SALM1	3	8	6	0.555167	452.883
SALM1	3	9	6	0.356167	370.177
SALM1	3	10	21	0.592762	460.149
Mean			15.0357	0.825535	374.791
std			6.11302	0.624765	95.7798
SEM			1.15525	0.118069	18.1007
SALM1 + Nrxn	1	1	19	0.534368	402.278
SALM1 + Nrxn	1	2	32	0.719344	286.108
SALM1 + Nrxn	1	3	25	1.31176	447.889
SALM1 + Nrxn	1	4	17	3.11353	378.373
SALM1 + Nrxn	1	5	63	0.505794	847.817
SALM1 + Nrxn	1	6	40	0.49675	307.601
SALM1 + Nrxn	1	7	36	0.524	369.395
SALM1 + Nrxn	1	8	57	0.585807	425.915
SALM1 + Nrxn	1	9	26	1.03342	608.008
SALM1 + Nrxn	1	10	24	1.03725	100.837
SALM1 + Nrxn	1	11	16	0.62225	403.263
SALM1 + Nrxn	1	12	30	0.585133	290.852
SALM1 + Nrxn	1	13	23	0.492652	379.847
SALM1 + Nrxn	2	1	14	0.800071	292.866
SALM1 + Nrxn	2	2	22	0.655727	284.265
SALM1 + Nrxn	2	3	25	0.87884	293.473
SALM1 + Nrxn	2	4	21	0.591905	267.064
SALM1 + Nrxn	2	5	15	1.4508	271.606
SALM1 + Nrxn	2	6	38	1.03942	90.1629
SALM1 + Nrxn	2	7	12	0.823167	303.553
SALM1 + Nrxn	2	10	22	1.48477	258.107
SALM1 + Nrxn	2	11	19	1.68363	364.027
SALM1 + Nrxn	3	1	22	1.11221	476.182
SALM1 + Nrxn	3	2	29	1.02576	438.777
SALM1 + Nrxn	3	3	26	0.480115	414.337
SALM1 + Nrxn	3	5	14	0.742071	432.279
SALM1 + Nrxn	3	6	18	0.637222	531.991
SALM1 + Nrxn	3	7	11	0.231909	373.674
SALM1 + Nrxn	3	8	13	0.303462	376.029
SALM1 + Nrxn	3	9	22	0.949136	490.06
SALM1 + Nrxn	3	10	20	1.0043	514.622
SALM1 + Nrxn	3	11	17	1.77688	509.552
Mean			24.625	0.913546	382.213
std			11.8233	0.554513	141.307
SEM			1.9985	0.0937298	23.8852
SALM1RAKA + Nrxn	1	1	21	0.549524	317.61
SALM1RAKA + Nrxn	1	2	16	0.592	343.335
SALM1RAKA + Nrxn	1	3	10	1.0354	340.469
SALM1RAKA + Nrxn	1	4	16	0.652438	316.305
SALM1RAKA + Nrxn	1	5	15	0.376067	361.961
SALM1RAKA + Nrxn	1	6	11	0.798091	348.226
SALM1RAKA + Nrxn	1	7	11	0.523636	352.774
SALM1RAKA + Nrxn	1	8	20	0.4844	377.24
SALM1RAKA + Nrxn	1	9	33	0.594485	378.041
SALM1RAKA + Nrxn	1	10	19	0.503474	482.176
SALM1RAKA + Nrxn	2	1	10	0.6764	268.338
SALM1RAKA + Nrxn	2	2	9	1.49067	331.803
SALM1RAKA + Nrxn	2	3	10	0.2491	212.324
SALM1RAKA + Nrxn	2	4	15	0.601933	310.721
SALM1RAKA + Nrxn	2	5	9	0.592889	271.909
SALM1RAKA + Nrxn	2	6	22	0.738318	284.389
SALM1RAKA + Nrxn	2	7	27	0.582444	248.705
SALM1RAKA + Nrxn	2	8	20	0.5324	275.388
SALM1RAKA + Nrxn	2	9	10	0.511091	276.405
SALM1RAKA + Nrxn	3	1	8	0.981625	429.612
SALM1RAKA + Nrxn	3	2	23	0.828043	449.638
SALM1RAKA + Nrxn	3	3	18	1.52572	449.456
SALM1RAKA + Nrxn	3	4	6	0.282667	450.628
SALM1RAKA + Nrxn	3	5	5	1.467	602.22
SALM1RAKA + Nrxn	3	6	8	1.81537	583.945
SALM1RAKA + Nrxn	3	7	11	0.995545	448.586
SALM1RAKA + Nrxn	3	8	15	0.463667	450.864
Mean			14.7407	0.7572	369.002
std			6.76866	0.399954	97.1494
SEM			1.30263	0.0769711	18.6964
SALM1dPDZ + Nrxn	1	1	11	0.510273	325.05
SALM1dPDZ + Nrxn	1	2	11	0.662909	334.784
SALM1dPDZ + Nrxn	1	3	39	0.684077	375.366
SALM1dPDZ + Nrxn	1	4	33	0.794788	329.304
SALM1dPDZ + Nrxn	1	5	7	0.473286	320.508
SALM1dPDZ + Nrxn	1	6	33	0.674242	395.917
SALM1dPDZ + Nrxn	1	7	22	1.02464	416.043
SALM1dPDZ + Nrxn	1	8	34	1.18397	421.614
SALM1dPDZ + Nrxn	1	9	21	0.225667	299.744
SALM1dPDZ + Nrxn	1	10	43	1.71147	71.504
SALM1dPDZ + Nrxn	2	1	7	0.488	385.463
SALM1dPDZ + Nrxn	2	2	11	0.470909	289.627
SALM1dPDZ + Nrxn	2	3	4	1.61975	356.199
SALM1dPDZ + Nrxn	2	4	18	0.346056	257.841
SALM1dPDZ + Nrxn	2	5	16	0.631938	253.297
SALM1dPDZ + Nrxn	2	6	9	4.35956	281.249
SALM1dPDZ + Nrxn	2	7	9	0.954444	293.978
SALM1dPDZ + Nrxn	2	8	10	1.0751	254.28
SALM1dPDZ + Nrxn	2	9	28	0.48075	298.969
SALM1dPDZ + Nrxn	2	10	24	0.749	328.825
SALM1dPDZ + Nrxn	3	1	9	1.69178	548.576
SALM1dPDZ + Nrxn	3	2	4	1.468	579.84
SALM1dPDZ + Nrxn	3	3	14	0.758786	448.556
SALM1dPDZ + Nrxn	3	4	14	0.586214	409.738
SALM1dPDZ + Nrxn	3	5	15	0.588667	381.393
SALM1dPDZ + Nrxn	3	6	12	0.3965	427.041
SALM1dPDZ + Nrxn	3	7	10	0.5311	437.059
Mean			17.3333	0.93118	352.658
std			11.014	0.801148	99.4593
SEM			2.04524	0.148769	18.4691
