# Supplementary material for: SALM1 controls synapse development by promoting F‐actin/PIP2‐dependent Neurexin clustering
Source: EMBO J. 2019 Aug 1;38(17):e101289. doi: 10.15252/embj.2018101289 (PMC6717895; doi:10.15252/embj.2018101289)
Supplement: Supplementary file 9 — Source Data for Figure 7 [file EMBJ-38-e101289-s007.xlsx]

## Sheet: BD
condition	experimental week	cell	VGluT1 puncta/micrometer	VGluT1 intensity
Div14WT_scrambSHRNA_1.lsm	1	1	0.13288	1658.52
Div14WT_scrambSHRNA_2.lsm	1	2	0.11375	1753.24
Div14WT_scrambSHRNA_3.lsm	1	3	0.14911	2524.94
Div14WT_scrambSHRNA_4.lsm	1	4	0.16216	2437.4
Div14WT_scrambSHRNA_5.lsm	1	5	0.12605	2323.86
Div14WT_scrambSHRNA_6.lsm	1	6	0.11043	1742.35
Div14WT_scrambSHRNA_7.lsm	1	7	0.077893	1205.08
Div14WT_scrambSHRNA_8.lsm	1	8	0.096845	2075.78
Div14WT_scrambSHRNA_9.lsm	1	9	0.11242	1879.51
Div14WT_scrambSHRNA_10.lsm	1	10	0.10882	1817.63
Div14WT_scrambSHRNA_11.lsm	1	11	0.10705	466.433
Div14WT_scrambSHRNA_12.lsm	1	12	0.098077	704.013
Div14WT_scrambSHRNA_13.lsm	1	13	0.048303	621.049
wt_hc_div7_14_1990_1.lsm	2	1	0.040655	1274.96
wt_hc_div7_14_1990_2.lsm	2	2	0.040829	1283.18
wt_hc_div7_14_1990_3.lsm	2	3	0.033735	1331.86
wt_hc_div7_14_1990_4.lsm	2	4	0.04357	913.479
wt_hc_div7_14_1990_5.lsm	2	5	0.042317	1362.43
wt_hc_DIV7_14_PDZ_VGlut_1532_1.lsm	3	1	0.040286	1237.92
wt_hc_DIV7_14_PDZ_VGlut_1532_2.lsm	3	2	0.05588	985.72
wt_hc_DIV7_14_PDZ_VGlut_1532_3.lsm	3	3	0.046593	1071.67
wt_hc_DIV7_14_PDZ_VGlut_1532_4.lsm	3	4	0.051556	556.524
wt_hc_DIV7_14_PDZ_VGlut_1532_5.lsm	3	5	0.058256	1784.84
wt_hc_DIV7_14_PDZ_VGlut_1532_6.lsm	3	6	0.050218	522.883
wt_hc_DIV7_14_PDZ_VGlut_1532_7.lsm	3	7	0.05082	541.897
wt_hc_DIV7_14_PDZ_VGlut_1532_8.lsm	3	8	0.039952	399.601
wt_hc_DIV7_14_PDZ_VGlut_1532_9.lsm	3	9	0.063551	336.678
wt_hc_DIV7_14_PDZ_VGlut_1532_10.lsm	3	10	0.067041	1010.74
wt_hc_DIV7_14_PDZ_VGlut_1532_11.lsm	3	11	0.07229	841.547
wt_hc_DIV7_14_PDZ_VGlut_1532_12.lsm	3	12	0.063035	834.302
wt_hc_div7_14_1990_1.lsm	4	1	0.032305	969.75
wt_hc_div7_14_1990_2.lsm	4	2	0.038897	1936.41
wt_hc_div7_14_1990_3.lsm	4	3	0.051477	1499.71
wt_hc_div7_14_1990_4.lsm	4	4	0.047445	896.297
wt_hc_div7_14_1990_5.lsm	4	5	0.042893	1594.51
Div14WT_scrambSHRNA_1.lsm	5	1	0.10658	2265.33
Div14WT_scrambSHRNA_2.lsm	5	2	0.18077	2476.96
Div14WT_scrambSHRNA_3.lsm	5	3	0.18768	2036.1
Div14WT_scrambSHRNA_4.lsm	5	4	0.24401	3077.29
Div14WT_scrambSHRNA_5.lsm	5	5	0.19233	2534.47
Div14WT_scrambSHRNA_6.lsm	5	6	0.10106	1348.64
Div14WT_scrambSHRNA_7.lsm	5	7	0.14702	2189.58
Div14WT_scrambSHRNA_8.lsm	5	8	0.157	878.92
Div14WT_scrambSHRNA_9.lsm	5	9	0.12193	905.186
Div14WT_scrambSHRNA_10.lsm	5	10	0.21837	2705.24
Div14WT_scrambSHRNA_11.lsm	5	11	0.20886	2066.54
Div14WT_scrambSHRNA_12.lsm	5	12	0.12372	1292.96
FDIV7IDIV14BassoonandVglut-Scrambled_2.lsm	6	1	0.088582	1268.32
FDIV7IDIV14BassoonandVglut-Scrambled_3.lsm	6	2	0.1299	811.089
FDIV7IDIV14BassoonandVglut-Scrambled_4.lsm	6	3	0.028543	577.861
FDIV7IDIV14BassoonandVglut-Scrambled_5.lsm	6	4	0.049763	771.988
FDIV7IDIV14BassoonandVglut-Scrambled_6.lsm	6	5	0.13806	972.725
FDIV7IDIV14BassoonandVglut-Scrambled_7.lsm	6	6	0.096786	807.045
FDIV7IDIV14BassoonandVglut-Scrambled_8.lsm	6	7	0.19643	1791.64
FDIV7IDIV14BassoonandVglut-Scrambled_9.lsm	6	8	0.038473	1185.42
FDIV7IDIV14BassoonandVglut-Scrambled_10.lsm	6	9	0.1513	1386.7
FDIV7IDIV14BassoonandVglut-Scrambled_11.lsm	6	10	0.066277	586.346
FDIV7IDIV14BassoonandVglut-Scrambled_12.lsm	6	11	0.04878	281.069
FDIV7IDIV14BassoonandVglut-Scrambled_13.lsm	6	12	0.20197	1113.55
INFDIV7FIXDIV14BassoonandVglut_Scrambl-14.lsm	7	1	0.12379	1532.23
INFDIV7FIXDIV14BassoonandVglut_Scrambl-15.lsm	7	2	0.15327	1374.9
INFDIV7FIXDIV14BassoonandVglut_Scrambl-16.lsm	7	3	0.19467	2094.34
INFDIV7FIXDIV14BassoonandVglut_Scrambl-17.lsm	7	4	0.10094	1648.1
INFDIV7FIXDIV14BassoonandVglut_Scrambl-18.lsm	7	5	0.11374	1248.71
INFDIV7FIXDIV14BassoonandVglut_Scrambl-19.lsm	7	6	0.17996	1839.71
INFDIV7FIXDIV14BassoonandVglut_Scrambl-20.lsm	7	7	0.097239	1407.61
SALM1knockdown46240xDIV7-14_1.lsm	7	8	0.1427	123.872
SALM1knockdown46240xDIV7-14_2.lsm	7	9	0.15146	169.377
SALM1knockdown46240xDIV7-14_3.lsm	7	10	0.11133	112.029
SALM1knockdown46240xDIV7-14_4.lsm	7	11	0.20202	140.928
SALM1knockdown46240xDIV7-14_5.lsm	7	12	0.13886	120.847
SALM1knockdown46240xDIV7-14_6.lsm	7	13	0.12187	103.207
SALM1knockdown46240xDIV7-14_7.lsm	7	14	0.089368	98.3847
SALM1knockdown46240xDIV7-14_8.lsm	7	15	0.16951	90.9242
SALM1knockdown46240xDIV7-14_9.lsm	7	16	0.11482	105.955
SALM1knockdown46240xDIV7-14_10.lsm	7	17	0.10909	103.772
wt_hc_DIV7_14_532_1.lsm	8	1	0.042704	981.138
wt_hc_DIV7_14_532_2.lsm	8	2	0.019808	415.72
wt_hc_DIV7_14_532_3.lsm	8	3	0.057609	1543.17
wt_hc_DIV7_14_532_4.lsm	8	4	0.078181	1470.72
wt_hc_DIV7_14_532_5.lsm	8	5	0.05352	1240.73
wt_hc_DIV7_14_532_7.lsm	8	6	0.070575	778.109
wt_hc_DIV7_14_532_8.lsm	8	7	0.051715	1034.28
wt_hc_DIV7_14_532_9.lsm	8	8	0.075014	1904.94
wt_hc_DIV7_14_532_10.lsm	8	9	0.086371	1230.19
wt_hc_DIV7_14_532_11.lsm	8	10	0.059591	1206.23
wt_hc_DIV7_14_532_12.lsm	8	11	0.079542	1642.19
wt_hc_DIV7_14_PDZ_Vglut_1532_1.lsm	9	1	0.050078	1196.8
wt_hc_DIV7_14_PDZ_Vglut_1532_2.lsm	9	2	0.040927	1338.8
wt_hc_DIV7_14_PDZ_Vglut_1532_3.lsm	9	3	0.035748	1028.3
wt_hc_DIV7_14_PDZ_Vglut_1532_5.lsm	9	4	0.048401	1089.88
wt_hc_DIV7_14_PDZ_Vglut_1532_6.lsm	9	5	0.047183	468.058
wt_hc_DIV7_14_PDZ_Vglut_1532_7.lsm	9	6	0.05528	1091.7
wt_hc_DIV7_14_PDZ_Vglut_1532_8.lsm	9	7	0.049571	523.063
wt_hc_DIV7_14_PDZ_Vglut_1532_9.lsm	9	8	0.050367	2287.71
wt_hc_DIV7_14_PDZ_Vglut_1532_10.lsm	9	9	0.032626	1475.31
wt_hc_DIV7_14_PDZ_Vglut_1532_11.lsm	9	10	0.066043	2350.41
wt_hc_DIV7_14_PDZ_Vglut_1532_12.lsm	9	11	0.070622	1813.02
wt_hc_DIV7_14_PDZ_Vglut_1532_13.lsm	9	12	0.062347	2417.09
wt_hc_DIV7_PDZ_VGlut_1532_1.lsm	10	1	0.038161	1213.04
wt_hc_DIV7_PDZ_VGlut_1532_2.lsm	10	2	0.027355	1803.88
wt_hc_DIV7_PDZ_VGlut_1532_3.lsm	10	3	0.0337	1005.94
wt_hc_DIV7_PDZ_VGlut_1532_4.lsm	10	4	0.040903	1406.97
wt_hc_DIV7_PDZ_VGlut_1532_5.lsm	10	5	0.029782	1328.55
wt_hc_DIV7_PDZ_VGlut_1532_6.lsm	10	6	0.038497	994.307
wt_hc_DIV7_PDZ_VGlut_1532_7.lsm	10	7	0.023901	1250.62
wt_hc_DIV7_PDZ_VGlut_1532_8.lsm	10	8	0.037708	795.922
wt_hc_DIV7_PDZ_VGlut_1532_9.lsm	10	9	0.033851	1691.89
wt_hc_DIV7_PDZ_VGlut_1532_10.lsm	10	10	0.03141	997.903
WTDiv14-scrambshRNA1272_1.lsm	11	1	0.14914	1753.74
WTDiv14-scrambshRNA1272_2.lsm	11	2	0.077536	2740.02
WTDiv14-scrambshRNA1272_3.lsm	11	3	0.092585	1986.66
WTDiv14-scrambshRNA1272_4.lsm	11	4	0.089485	2102.88
WTDiv14-scrambshRNA1272_5.lsm	11	5	0.11936	2335.4
WTDiv14-scrambshRNA1272_6.lsm	11	6	0.053231	788.522
WTDiv14-scrambshRNA1272_7.lsm	11	7	0.031963	684.281
WTDiv14-scrambshRNA1272_8.lsm	11	8	0.10818	2011.96
WTDiv14-scrambshRNA1272_9.lsm	11	9	0.19507	2675.47
WTDiv14-scrambshRNA1272_10.lsm	11	10	0.16194	2665.68
WTDiv14-scrambshRNA1272_11.lsm	11	11	0.10861	3119
WTDiv14-scrambshRNA1272_12.lsm	11	12	0.16024	2198.56
WTDiv14-scrambshRNA1272_13.lsm	11	13	0.17203	1708.08
WTDiv14-scrambshRNA1272_14.lsm	11	14	0.09062	2534.36
WTDiv14-scrambshRNA1272_15.lsm	11	15	0.11715	3125.56
WTDiv14-scrambshRNA1272_16.lsm	11	16	0.061339	1702.07
WTDiv14-scrambshRNA1272_17.lsm	11	17	0.12278	2133.63
WTDiv14-scrambshRNA1272_18.lsm	11	18	0.088031	2070.49
WTDiv14-scrambshRNA1272_19.lsm	11	19	0.10557	2518.96
WTDiv14-scrambshRNA1272_20.lsm	11	20	0.071389	1862.08
Mean			0.091873	1378.11
Std			0.052379	743.977
SEM			0.0046117	65.5035
shRNA1	1	1	0.0075644	129.982
shRNA1	1	2	0.0028635	459.013
shRNA1	1	3	0
shRNA1	1	4	0.0062993	449.39
shRNA1	1	5	0.000339	706.653
shRNA1	1	6	0.0039133	646.49
shRNA1	1	7	0.014715	198.821
shRNA1	1	8	0.0035715	256.207
shRNA1	1	9	0.0004958	124.975
shRNA1	1	10	0
shRNA1	1	11	0.0010531	988.38
shRNA1	1	12	0.0002658	217.9
shRNA1	1	13	0.010146	328.943
shRNA1	1	14	0.013444	521.233
shRNA1	1	15	0.0017869	189.464
shRNA1	1	16	0.0026257	311.055
shRNA1	1	17	0
shRNA1	1	18	0.002543	493.09
shRNA1	1	19	0.00078457	505.197
shRNA1	2	1	0.16257	81.2028
shRNA1	2	2	0.13648	113.191
shRNA1	2	3	0.17106	57.6509
shRNA1	2	4	0.30571	113.282
shRNA1	2	5	0.15293	110.973
shRNA1	2	6	0.12654	25.8971
shRNA1	2	7	0.090121	123.9
shRNA1	2	8	0.13538	142.126
shRNA1	2	9	0.24749	174.803
shRNA1	3	1	0.051653	1777.29
shRNA1	3	2	0.075242	2654.47
shRNA1	3	3	0.040087	780.112
shRNA1	3	4	0.053064	1807.78
shRNA1	3	5	0.047562	1989.46
shRNA1	3	6	0.028458	1575.47
shRNA1	3	7	0.049023	1977.89
shRNA1	3	8	0.046999	1842
shRNA1	3	9	0.067537	1699.33
shRNA1	3	10	0.035144	1277.3
Mean			0.055144	710.026
Std			0.074654	734.019
SEM			0.012111	124.072
shRNA2	1	1	0.054147	2128.9
shRNA2	1	2	0.10878	2171.25
shRNA2	1	3	0.073413	2168.57
shRNA2	1	4	0.059177	1352.68
shRNA2	1	5	0.091614	2127.87
shRNA2	1	6	0.056775	1511.74
shRNA2	1	7	0.1008	2409.46
shRNA2	1	8	0.095127	2468.06
shRNA2	1	9	0.0053922	259.441
shRNA2	1	10	0.11732	2215.76
shRNA2	1	11	0.04629	1361.96
shRNA2	1	12	0.12078	1885.52
shRNA2	1	13	0.03306	1780.43
shRNA2	2	1	0.029506	118.076
shRNA2	2	2	0.027438	876.009
shRNA2	2	3	0.027504	428.685
shRNA2	2	4	0.032466	979.099
shRNA2	2	5	0.028254	892.486
shRNA2	3	1	0.062467	1777.85
shRNA2	3	2	0.046868	744.106
shRNA2	3	3	0.047929	1183.05
shRNA2	3	4	0.05731	1976.67
shRNA2	3	5	0.070592	506.268
shRNA2	3	6	0.055154	948.811
shRNA2	3	7	0.085211	911.289
shRNA2	3	8	0.059017	484.065
shRNA2	3	9	0.055386	502.065
shRNA2	3	10	0.058931	595.405
shRNA2	3	11	0.082297	1181.36
shRNA2	3	12	0.081394	579.345
shRNA2	4	1	0.023741	1051.04
shRNA2	4	2	0.029071	606.054
shRNA2	4	3	0.021442	467.458
shRNA2	4	4	0.040549	618.134
shRNA2	5	1	0.0023417	257.204
shRNA2	5	2	0
shRNA2	5	3	0.0055293	755.668
shRNA2	5	4	0.0024267	103.416
shRNA2	5	5	0.015137	649.005
shRNA2	5	6	0.0010593	1257.11
shRNA2	5	7	0.0016656	631.343
shRNA2	5	8	0.00045446	787
shRNA2	5	9	0.0019321	314.227
shRNA2	5	10	0.010582	286.147
shRNA2	5	11	0.00094413	269.488
shRNA2	5	12	0.0018094	417.023
shRNA2	5	13	0.0015142	487.186
shRNA2	5	14	0.0060865	323.823
shRNA2	5	15	0.0004505	205.373
shRNA2	5	16	0.0027713	277.228
shRNA2	5	17	0.00015794	765.75
shRNA2	5	18	0.0085552	354.002
shRNA2	5	19	0.0070264	239.844
shRNA2	6	1	0.14986	81.7046
shRNA2	6	2	0.11178	160.008
shRNA2	6	3	0.11802	72.3713
shRNA2	6	4	0.088833	132.226
shRNA2	6	5	0.092359	131.236
shRNA2	6	6	0.04809	47.7735
shRNA2	6	7	0.13608	127.109
shRNA2	6	8	0.10201	146.395
shRNA2	6	9	0.16312	111.038
shRNA2	6	10	0.09019	118.156
shRNA2	7	1	0.036829	1741.98
shRNA2	7	2	0.050624	1101.84
shRNA2	7	3	0.058278	1539.02
shRNA2	7	4	0.05212	1881.79
shRNA2	7	5	0.063555	1454.09
shRNA2	7	6	0.042613	845.23
shRNA2	7	7	0.054451	2463.29
shRNA2	7	8	0.042087	1859.95
shRNA2	7	9	0.054886	1590.31
shRNA2	7	10	0.061827	890.094
shRNA2	7	11	0.038384	1486.78
shRNA2	7	12	0.031991	1104.33
shRNA2	8	1	0.054709	1027.39
shRNA2	8	2	0.054475	1429.65
shRNA2	8	3	0.037077	1518.26
shRNA2	8	4	0.041327	447.366
shRNA2	8	5	0.055619	1623.28
shRNA2	8	6	0.051716	1309.87
shRNA2	8	7	0.054094	971.65
shRNA2	8	8	0.055012	1120.42
shRNA2	8	9	0.046596	1239.05
shRNA2	8	10	0.018782	1666
shRNA2	9	1	0.02548	2022.85
shRNA2	9	2	0.025368	1294.96
shRNA2	9	3	0.031081	1329.42
shRNA2	9	4	0.028709	845.835
shRNA2	9	5	0.036913	1564.66
shRNA2	9	6	0.030536	1116.61
shRNA2	9	7	0.040279	1207.45
shRNA2	9	8	0.027352	1274.01
shRNA2	10	1	0.017625	698.232
shRNA2	10	2	0.028024	1095.48
shRNA2	10	3	0.07578	1055.53
shRNA2	10	4	0.01334	356.811
shRNA2	10	5	0.04166	1337.35
shRNA2	10	6	0.12557	1005.66
shRNA2	10	7	0.064486	1776.19
shRNA2	10	8	0.049412	245.163
shRNA2	10	9	0.029169	758.298
shRNA2	10	10	0.10815	2264.26
shRNA2	10	11	0.040149	611.294
shRNA2	10	12	0.13075	2212.18
shRNA2	10	13	0.067745	1528.41
shRNA2	10	14	0.047964	1255
shRNA2	10	15	0.017113	157.179
shRNA2	10	16	0.017995	686.884
shRNA2	10	17	0.028166	1258.93
shRNA2	10	18	0.041045	683.113
shRNA2	10	19	0.077158	224.555
shRNA2	10	20	0.032456	1143.8
Mean			0.048783	1000.89
Std			0.036292	658.783
SEM			0.0034141	62.2491
shRNA2 + rSALM1	1	1	0.080462	2309.39
shRNA2 + rSALM1	1	2	0.1178	2602.62
shRNA2 + rSALM1	1	3	0.1227	2268.68
shRNA2 + rSALM1	1	4	0.079681	1224.94
shRNA2 + rSALM1	1	5	0.042074	483.159
shRNA2 + rSALM1	1	6	0.086667	1975.93
shRNA2 + rSALM1	1	7	0.10571	2635.66
shRNA2 + rSALM1	1	8	0.13087	1351.7
shRNA2 + rSALM1	1	9	0.050843	1804.63
shRNA2 + rSALM1	1	10	0.032431	1138.23
shRNA2 + rSALM1	1	11	0.057727	1027.66
shRNA2 + rSALM1	1	12	0.16462	2498.47
shRNA2 + rSALM1	1	13	0.13012	2180.1
shRNA2 + rSALM1	1	14	0.091273	2053.39
shRNA2 + rSALM1	2	1	0.019294	944.099
shRNA2 + rSALM1	2	2	0.034094	1070.16
shRNA2 + rSALM1	2	3	0.043668	812.617
shRNA2 + rSALM1	2	4	0.028959	684.945
shRNA2 + rSALM1	2	5	0.029946	683.859
shRNA2 + rSALM1	3	1	0.058885	1648.34
shRNA2 + rSALM1	3	2	0.065371	1102.93
shRNA2 + rSALM1	3	3	0.0433	1876.05
shRNA2 + rSALM1	3	4	0.08906	1011.3
shRNA2 + rSALM1	3	5	0.048818	2033.71
shRNA2 + rSALM1	3	6	0.074779	1174.92
shRNA2 + rSALM1	3	7	0.094665	2323.46
shRNA2 + rSALM1	3	8	0.052035	433.655
shRNA2 + rSALM1	3	9	0.083291	1545.88
shRNA2 + rSALM1	3	10	0.11509	1877.38
shRNA2 + rSALM1	3	11	0.06187	1288.37
shRNA2 + rSALM1	3	12	0.071245	1250.59
shRNA2 + rSALM1	3	13	0.055668	1883.14
shRNA2 + rSALM1	3	14	0.071179	1826.92
shRNA2 + rSALM1	4	1	0.082318	1912.36
shRNA2 + rSALM1	4	2	0.06172	1295.51
shRNA2 + rSALM1	4	3	0.077721	2435.68
shRNA2 + rSALM1	4	4	0.18373	2970.91
shRNA2 + rSALM1	4	5	0.14108	1811.64
shRNA2 + rSALM1	4	6	0.10718	2571.98
shRNA2 + rSALM1	4	7	0.11707	2317
shRNA2 + rSALM1	4	8	0.097095	1972.06
shRNA2 + rSALM1	4	9	0.10291	2098.84
shRNA2 + rSALM1	4	10	0.15014	2059.81
shRNA2 + rSALM1	4	11	0.16183	2260.25
shRNA2 + rSALM1	4	12	0.14884	2106.97
shRNA2 + rSALM1	4	13	0.14157	2550.09
shRNA2 + rSALM1	5	1	0.039197	640.152
shRNA2 + rSALM1	5	2	0.078062	1864.53
shRNA2 + rSALM1	5	3	0.074186	852.339
shRNA2 + rSALM1	5	4	0.069761	720.836
shRNA2 + rSALM1	5	5	0.043642	454.034
shRNA2 + rSALM1	5	6	0.075358	1825.5
shRNA2 + rSALM1	5	7	0.055976	1615.83
shRNA2 + rSALM1	5	8	0.067361	1332.26
shRNA2 + rSALM1	5	9	0.059551	990.15
shRNA2 + rSALM1	5	10	0.062355	1757.45
shRNA2 + rSALM1	5	11	0.055429	1935.56
shRNA2 + rSALM1	5	12	0.064922	3375.72
shRNA2 + rSALM1	6	1	0.092647	2467.9
shRNA2 + rSALM1	6	2	0.081293	1782.12
shRNA2 + rSALM1	6	3	0.05565	2008.21
shRNA2 + rSALM1	6	4	0.067223	1449.73
shRNA2 + rSALM1	6	5	0.075626	1555.2
shRNA2 + rSALM1	6	6	0.062335	2230.11
shRNA2 + rSALM1	6	7	0.19216	3003.57
shRNA2 + rSALM1	6	8	0.080179	1499.28
shRNA2 + rSALM1	6	9	0.049129	1620.98
shRNA2 + rSALM1	6	10	0.1101	1419.38
shRNA2 + rSALM1	6	11	0.17641	2710.39
shRNA2 + rSALM1	6	12	0.082021	1881.63
shRNA2 + rSALM1	6	13	0.12378	1633.16
shRNA2 + rSALM1	6	14	0.12265	2530.72
shRNA2 + rSALM1	6	15	0.11996	2413.36
shRNA2 + rSALM1	6	16	0.096725	2457.62
shRNA2 + rSALM1	6	17	0.16621	1462.85
shRNA2 + rSALM1	6	18	0.10967	2796.31
shRNA2 + rSALM1	6	19	0.079652	2118.31
shRNA2 + rSALM1	6	20	0.086774	2034.76
Mean			0.086966	1767.05
Std			0.039238	659.57
SEM			0.0044428	74.6816
shRNA2 + rSALM1RAKA	1	1	0.035317	738.01
shRNA2 + rSALM1RAKA	1	2	0.036261	877.426
shRNA2 + rSALM1RAKA	1	3	0.019665	754.98
shRNA2 + rSALM1RAKA	1	4	0.025655	805.361
shRNA2 + rSALM1RAKA	1	5	0.016538	543.327
shRNA2 + rSALM1RAKA	1	6	0.034392	588.977
shRNA2 + rSALM1RAKA	1	7	0.028961	452.733
shRNA2 + rSALM1RAKA	1	8	0.023853	539.881
shRNA2 + rSALM1RAKA	1	9	0.027636	1215.11
shRNA2 + rSALM1RAKA	1	10	0.026852	1133.76
shRNA2 + rSALM1RAKA	2	1	0.04844	962.413
shRNA2 + rSALM1RAKA	2	2	0.031963	791.865
shRNA2 + rSALM1RAKA	2	3	0.051532	1040.69
shRNA2 + rSALM1RAKA	2	4	0.023117	674.576
shRNA2 + rSALM1RAKA	2	5	0.038175	537.882
shRNA2 + rSALM1RAKA	2	6	0.029585	347.02
shRNA2 + rSALM1RAKA	2	7	0.045073	803.111
shRNA2 + rSALM1RAKA	2	8	0.013991	671.059
shRNA2 + rSALM1RAKA	2	9	0.033002	848.36
shRNA2 + rSALM1RAKA	2	10	0.030353	1245.35
Mean			0.031018	778.595
Std			0.0098458	248.831
SEM			0.0022016	55.6404
shRNA2 + rSALM1dPDZ	1	1	0.053734	954.053
shRNA2 + rSALM1dPDZ	1	2	0.065392	1334.24
shRNA2 + rSALM1dPDZ	1	3	0.043109	2439.74
shRNA2 + rSALM1dPDZ	1	4	0.068676	1387.33
shRNA2 + rSALM1dPDZ	1	5	0.064584	859.253
shRNA2 + rSALM1dPDZ	1	6	0.045705	1626.99
shRNA2 + rSALM1dPDZ	1	7	0.076938	823.809
shRNA2 + rSALM1dPDZ	1	8	0.071915	1672.13
shRNA2 + rSALM1dPDZ	1	9	0.053348	1198.91
shRNA2 + rSALM1dPDZ	1	10	0.067721	955.418
shRNA2 + rSALM1dPDZ	2	1	0.057439	2032.2
shRNA2 + rSALM1dPDZ	2	2	0.060246	1462.2
shRNA2 + rSALM1dPDZ	2	3	0.073224	1643.59
shRNA2 + rSALM1dPDZ	2	4	0.065659	650.934
shRNA2 + rSALM1dPDZ	2	5	0.080056	1947.06
shRNA2 + rSALM1dPDZ	2	6	0.063394	1453.13
shRNA2 + rSALM1dPDZ	2	7	0.03944	983.982
shRNA2 + rSALM1dPDZ	2	8	0.056231	1175.06
shRNA2 + rSALM1dPDZ	2	9	0.069019	2020.11
shRNA2 + rSALM1dPDZ	2	10	0.058523	1767.32
shRNA2 + rSALM1dPDZ	2	11	0.050895	1315.71
shRNA2 + rSALM1dPDZ	2	12	0.076668	2135.6
shRNA2 + rSALM1dPDZ	2	13	0.094959	2165.74
shRNA2 + rSALM1dPDZ	3	1	0.031088	920.736
shRNA2 + rSALM1dPDZ	3	2	0.026847	2013.52
shRNA2 + rSALM1dPDZ	3	3	0.031245	1388.86
shRNA2 + rSALM1dPDZ	3	4	0.045422	1264.17
shRNA2 + rSALM1dPDZ	3	5	0.040313	1017.52
shRNA2 + rSALM1dPDZ	3	6	0.037993	1143.45
shRNA2 + rSALM1dPDZ	3	7	0.031496	892.449
shRNA2 + rSALM1dPDZ	3	8	0.017454	1878.62
shRNA2 + rSALM1dPDZ	3	9	0.037248	1572.59
shRNA2 + rSALM1dPDZ	3	10	0.041157	1564.41
Mean			0.054459	1444.27
Std			0.017894	460.702
SEM			0.0031149	80.1979

## Sheet: CE
condition	experimental week	cell	VGluT1 puncta/micrometer	VGluT1 intensity
scrambled	1	1	0.16921	2468.97
scrambled	1	2	0.13052	1458.01
scrambled	1	3	0.23304	2294.46
scrambled	1	4	0.087909	1894.68
scrambled	1	5	0.12526	2485.8
scrambled	1	6	0.15032	1774.03
scrambled	1	7	0.21026	1545.52
scrambled	1	8	0.19288	1652.51
scrambled	1	9	0.17804	2576
scrambled	1	10	0.15156	2155.75
scrambled	1	11	0.20992	2690.01
scrambled	1	12	0.18713	1727.51
scrambled	2	1	0.2001	1623.69
scrambled	2	2	0.10176	1402.8
scrambled	2	3	0.32987	1538.9
scrambled	2	4	0.10544	1156.63
scrambled	2	5	0.11768	886.205
scrambled	2	6	0.16034	1173.69
scrambled	2	7	0.15441	1692.46
scrambled	2	8	0.11759	1135.9
scrambled	3	1	0.1637	207.207
scrambled	3	2	0.20854	220.156
scrambled	3	3	0.2965	218.048
scrambled	3	4	0.1578	280.092
scrambled	3	5	0.15343	296.68
scrambled	3	6	0.28133	496.931
scrambled	3	7	0.21203	101.408
scrambled	3	8	0.36037	142.045
scrambled	3	9	0.17608	109.269
scrambled	3	10	0.18532	79.9771
Mean			0.18361	1249.51
Std			0.065198	859.348
SEM			0.011903	156.895
shRNA1	1	1	0.069591	1690.82
shRNA1	1	2	0.034083	69.0096
shRNA1	1	3	0.056658	1609.58
shRNA1	1	4	0.095601	2114.21
shRNA1	1	5	0.08403	2147.94
shRNA1	1	6	0.090798	1743.09
shRNA1	1	7	0.020213	1064.67
shRNA1	1	8	0.15187	1107.07
shRNA1	1	9	0.068763	513.849
shRNA1	1	10	0.13971	2077.13
shRNA1	1	11	0.0973	1521.33
shRNA1	1	12	0.059695	1002.58
shRNA1	2	1	0.1058	1147.74
shRNA1	2	2	0.069791	535.679
shRNA1	2	3	0.068842	539.903
shRNA1	2	4	0.10458	923.8
shRNA1	2	5	0.098989	1239.35
shRNA1	2	6	0.18553	916.445
shRNA1	3	1	0.22785	88.7765
shRNA1	3	2	0.13618	69.5225
shRNA1	3	3	0.214	99.6287
shRNA1	3	4	0.13025	105.609
shRNA1	3	5	0.155	89.8404
shRNA1	3	6	0.21619	97.836
shRNA1	3	7	0.25762	123.61
shRNA1	3	8	0.17789	95.4535
shRNA1	3	9	0.13512	128.759
shRNA1	3	10	0.25938	93.9551
shRNA1	3	11	0.14578	89.5568
Mean			0.12611	794.714
Std			0.064909	725.853
SEM			0.012053	134.788
shRNA2	1	1	0.11882	1794.74
shRNA3	1	2	0.037672	739.364
shRNA4	1	3	0.047692	1287.24
shRNA5	1	4	0.046111	1360.25
shRNA6	1	5	0.13946	2306.36
shRNA7	1	6	0.069141	1391.94
shRNA8	1	7	0.0496	888.016
shRNA9	1	8	0.18555	2407.63
shRNA10	1	9	0.11465	991.292
shRNA11	1	10	0.046877	456.795
shRNA12	1	11	0.15356	2381.88
shRNA13	1	12	0.20305	1482
shRNA14	2	1	0.068568	1048.29
shRNA15	2	2	0.0739	1459.97
shRNA16	2	3	0.044292	458.621
shRNA17	2	4	0.059522	620.834
shRNA18	2	5	0.090814	1194.89
shRNA19	2	6	0.067583	820.86
shRNA20	2	7	0.021429	613.805
shRNA21	2	8	0.082098	1226.34
shRNA22	3	1	0.17899	368.531
shRNA23	3	2	0.27218	126.947
shRNA24	3	3	0.31798	118.334
shRNA25	3	4	0.2571	121.354
shRNA26	3	5	0.20752	124.999
shRNA27	3	6	0.17024	113.034
shRNA28	3	7	0.21792	153.56
shRNA29	3	8	0.26449	161.96
shRNA30	3	9	0.15649	299.534
shRNA31	3	10	0.22297	211.568
shRNA32	3	11	0.18362	202.409
shRNA33	3	12	0.194	282.083
shRNA34	3	13	0.22254	260.576
shRNA35	3	14	0.14172	273.828
Mean			0.13906	816.172
Std			0.08116	696.195
SEM			0.013919	119.396

## Sheet: GIJK
condition	experimental week	cell	# synapses measured	AZ_length	PSD_length	SVs #	SVs_docked #	SV_cluster_area
scrambled	1	1	20	492.323	487.152	130.95	6.3	0.206519
scrambled	1	2	15	683.845	697.491	180.8	6.8	0.294584
scrambled	1	3	16	488.412	479.046	132.125	3.9375	0.235093
scrambled	2	1	15	666.481	684.048	178	9.53333	0.327504
scrambled	2	2	15	609.365	665.217	185.2	8.26667	0.3565
scrambled	2	3	20	512.181	615.979	157.45	6.85	0.293394
scrambled	3	1	14	508.059	518.666	141.714	7.07143	0.238088
scrambled	3	2	15	445.365	436.553	147	5.53333	0.247078
scrambled	3	3	20	521.913	502.558	116.5	4.8	0.232858
Mean				547.549	565.19	152.193	6.56581	0.27018
stdev				84.4089	100.226	24.6633	1.70489	0.0501396
SEM				28.1363	33.4085	8.22109	0.568296	0.0167132
shRNA1	1	1	15	687.336	778.679	141.071	7.57143	0.304721
shRNA1	1	2	23	639.536	711.158	149.609	7.13043	0.343145
shRNA1	1	3	15	677.072	785.118	135.667	7.4	0.34178
shRNA1	2	1	14	592.249	704.925	116.786	6.21429	0.250344
shRNA1	2	2	20	677.35	785.302	110.2	7.2	0.265143
shRNA1	2	3	17	726.506	849.666	94.75	8.25	0.22662
shRNA1	3	1	20	333.796	375.192	38.6842	3.26316	0.125826
shRNA1	3	2	19	406.259	511.735	65.2105	5.15789	0.157549
shRNA1	3	3	14	390.651	401.71	71.8571	4.71429	0.177822
Mean				570.084	655.943	102.648	6.32239	0.243661
stdev				150.562	178.785	37.9674	1.62684	0.0788071
SEM				50.1872	59.5949	12.6558	0.542279	0.026269
shRNA2	1	1	19	623.85	629.548	148.947	8.42105	0.22036
shRNA2	1	2	18	527.804	518.582	131.556	6.88889	0.184594
shRNA2	1	3	17	503.934	481.816	126.412	6.88235	0.170413
shRNA2	2	1	21	491.472	558.055	103.048	5.52381	0.23628
shRNA2	2	2	18	596.805	843.76	123.611	6.72222	0.275361
shRNA2	2	3	16	564.216	572.511	101	4.4375	0.271492
shRNA2	3	1	26	477.421	523.569	71.7308	4.96154	0.169317
shRNA2	3	2	11	492.311	641.805	82.0909	4.72727	0.188558
shRNA2	3	3	15	610.251	617.937	78	5.6	0.204321
Mean				543.118	598.62	107.377	6.01829	0.213411
stdev				56.6641	106.828	26.8585	1.29784	0.0404759
SEM				18.888	35.6092	8.95283	0.432614	0.013492
