# Supplementary material for: SALM1 controls synapse development by promoting F‐actin/PIP2‐dependent Neurexin clustering
Source: EMBO J. 2019 Aug 1;38(17):e101289. doi: 10.15252/embj.2018101289 (PMC6717895; doi:10.15252/embj.2018101289)
Supplement: Supplementary file 10 — Source Data for Figure 8 [file EMBJ-38-e101289-s008.xlsx]

## Sheet: B
condition	experimental week	cell	EPSC ampitude (pA)
scrambled	1	1	459
scrambled	1	2	4267.9
scrambled	1	3	9349.4
scrambled	1	4	9236.5
scrambled	2	1	957.3
scrambled	2	2	13305.7
scrambled	2	3	14428.7
scrambled	2	4	14952.4
scrambled	2	5	14192.5
scrambled	2	6	18558.3
scrambled	2	7	8830.3
scrambled	2	8	9826.7
scrambled	2	9	18147
scrambled	2	10	3100.6
scrambled	3	1	6397.1
scrambled	3	2	4631
scrambled	3	3	3877
scrambled	3	4	5994
scrambled	3	5	2211
scrambled	3	6	1726.4
scrambled	3	7	2337
scrambled	3	8	12426.8
scrambled	4	1	2081
scrambled	4	2	10629.9
scrambled	4	3	12543.3
scrambled	4	4	4885.9
scrambled	5	1	9009.4
scrambled	5	2	2710.9
scrambled	5	3	8772.3
scrambled	5	4	14891.4
scrambled	5	5	7332.8
scrambled	6	1	10309.4
scrambled	6	2	6776.73
scrambled	6	3	9109.5
scrambled	6	4	10761.7
scrambled	6	5	7946.78
scrambled	6	6	10342.4
scrambled	6	7	5998.23
scrambled	6	8	5887.15
scrambled	7	1	4827.58
scrambled	7	2	956.726
scrambled	7	3	11939.7
scrambled	7	4	10388.2
scrambled	7	5	6635.74
scrambled	7	6	6252.75
scrambled	7	7	5605.16
scrambled	7	8	6677.86
scrambled	7	9	11547.2
scrambled	7	10	16038.8
scrambled	7	11	7303.47
scrambled	7	12	11846.3
scrambled	7	13	2297.06
scrambled	7	14	13284.9
scrambled	7	15	8958.74
scrambled	7	16	10539.6
scrambled	7	17	5493.77
average			8210.63
stdev			4510.03
sem			602.678
shRNA1	1	1	3993.2
shRNA1	1	2	428.2
shRNA1	2	1	3784.2
shRNA1	2	2	856.3
shRNA1	2	3	3093.3
shRNA1	2	4	6248.8
shRNA1	2	5	852.4
shRNA1	3	1	3559.3
shRNA1	3	2	6106.3
shRNA1	3	3	4633.8
shRNA1	3	4	802.9
shRNA1	3	5	3594.6
average			3162.77
stdev			2033.37
sem			586.984
shRNA2	1	1	5879.8
shRNA2	1	2	5631.1
shRNA2	1	3	755
shRNA2	1	4	3788.8
shRNA2	2	1	3555.3
shRNA2	2	2	4331.4
shRNA2	2	3	4336.5
shRNA2	2	4	4549.6
shRNA2	2	5	1880.8
shRNA2	2	6	3277.3
shRNA2	3	1	2179.3
shRNA2	3	2	1026.6
shRNA2	3	3	3000.5
shRNA2	3	4	2513.7
shRNA2	3	5	5087.6
shRNA2	4	1	5189.82
shRNA2	4	2	6171.87
shRNA2	4	3	5009.77
shRNA2	4	4	1838.07
shRNA2	4	5	5702.21
shRNA2	5	1	9360.35
shRNA2	5	2	5405.27
shRNA2	5	3	3396.3
shRNA2	5	4	3899.54
shRNA2	6	1	4451.29
shRNA2	6	2	3259.89
shRNA2	6	3	2572.63
shRNA2	6	4	4419.25
shRNA2	7	1	3800.66
shRNA2	7	2	5902.1
shRNA2	7	3	3140.87
shRNA2	7	4	4085.69
shRNA2	7	5	195.312
average			3927.1
stdev			1824.54
sem			317.612
shRNA2 + rSALM1	1	1	5449.2
shRNA2 + rSALM1	1	2	7154.8
shRNA2 + rSALM1	1	3	17527.5
shRNA2 + rSALM1	1	4	6134.9
shRNA2 + rSALM1	1	5	11676.6
shRNA2 + rSALM1	1	6	1924.4
shRNA2 + rSALM1	2	1	5173
shRNA2 + rSALM1	2	2	2267.8
shRNA2 + rSALM1	2	3	2506.4
shRNA2 + rSALM1	2	4	2277.2
average			6209.18
stdev			4984.56
sem			1576.26
shRNA2 + rSALM1RAKA	1	1	8538.51
shRNA2 + rSALM1RAKA	1	2	3825.68
shRNA2 + rSALM1RAKA	1	3	5822.75
shRNA2 + rSALM1RAKA	1	4	2703.86
shRNA2 + rSALM1RAKA	1	5	5232.54
shRNA2 + rSALM1RAKA	2	1	2659.91
shRNA2 + rSALM1RAKA	3	1	1584.17
shRNA2 + rSALM1RAKA	3	2	2365.42
shRNA2 + rSALM1RAKA	3	3	7323.3
shRNA2 + rSALM1RAKA	4	1	8853.76
shRNA2 + rSALM1RAKA	4	2	7341.31
shRNA2 + rSALM1RAKA	4	3	5520.02
shRNA2 + rSALM1RAKA	4	4	3063.05
shRNA2 + rSALM1RAKA	5	1	2516.48
shRNA2 + rSALM1RAKA	5	2	7077.33
shRNA2 + rSALM1RAKA	5	3	11804.8
shRNA2 + rSALM1RAKA	5	4	10000
average			5660.76
stdev			3042.49
sem			737.912

## Sheet: F
			1st Amplitude (pA)							2nd Amplitude (pA)							PPR
condition	experimental week	cell	20ms interval	50ms interval	100ms interval	200ms interval	500ms interval	1000ms interval		20ms interval	50ms interval	100ms interval	200ms interval	500ms interval	1000ms interval		20ms interval	50ms interval	100ms interval	200ms interval	500ms interval	1000ms interval
scrambled	1	1	-13304.9	-12827.2	-12673.6	-12212.6	-12624.1	-12058.8		-6029.82	-10051.2	-10246.5	-10400	-10232.7	-10210.1		0.453204	0.783581	0.808491	0.851578	0.810563	0.846689
scrambled	1	2	-16028.9	-15957.3	-15607.3	-15483.6	-15229.6	-15347.8		-9266.86	-12503.5	-12957	-13228.9	-13267.9	-13109		0.578133	0.783557	0.83019	0.854381	0.871193	0.854126
scrambled	1	3	-12864.6	-11745.4	-11212.9	-10627.4	-9951.9	-9443.18		-6948.27	-7983.28	-7580.63	-6944.46	-7464.72	-6956.57		0.54011	0.679696	0.676064	0.653446	0.75008	0.736677
scrambled	1	4	-18602.3	-18525.7	-17904.4	-17486	-17141.4	-16482		-11860.2	-15091.8	-15274.1	-15251.3	-15199.7	-14263.1		0.637568	0.814644	0.853093	0.8722	0.886726	0.865377
scrambled	1	5	-9009.58	-9298.34	-9034.73	-9007.02	-9014.65	-8803.89		-6116.27	-7081.5	-6963.29	-7053.53	-6764.28	-6697.34		0.678863	0.761588	0.770725	0.783115	0.750366	0.760725
scrambled	1	6	-18163.5	-17566.9	-17318.4	-17133.7	-17052.5	-17091.4		-11054.3	-13312.9	-14035.4	-14821.2	-15494.3	-15300.6		0.6086	0.757842	0.810433	0.865032	0.908622	0.895219
scrambled	1	7	-3145.54	-2881.93	-2823.91	-2787.72	-2925.57	-2718.14		-2875.29	-2696.82	-2418.44	-2360.32	-2235.57	-2282.87		0.914085	0.935769	0.856415	0.846685	0.764147	0.839864
scrambled	2	1	-5875.85	-6418.64	-5990.6	-6063.29	-5906.68	-5674.32		-2131.52	-6780.05	-6383.79	-5840.21	-5696.72	-5462.66		0.362758	1.05631	1.06563	0.963208	0.964454	0.962699
scrambled	2	2	-4840.33	-4364.56	-4271.36	-3757.45	-3684.81	-3953.19		-3765.43	-3725.81	-3237.3	-3045.65	-3048.22	-3199.78		0.777927	0.85365	0.757909	0.810565	0.827238	0.809418
scrambled	2	3	-3868.29	-3568.48	-3499.45	-3439.85	-3411.53	-3282.99		-2414.67	-2710.77	-2904.11	-2891.17	-2945.53	-2957.95		0.624223	0.759644	0.829877	0.840494	0.863403	0.900994
scrambled	2	4	-6167.79	-6527.65	-6056.58	-6191.59	-6007.38	-5742.37		-4482.33	-6084.55	-5957.46	-5491.21	-5389.71	-5687.18		0.726733	0.93212	0.983634	0.886882	0.897181	0.990389
scrambled	2	5	-2272.58	-1720.18	-1600.56	-1609.28	-1546.75	-1515.66		-2313.01	-1962.45	-2056.84	-1634.19	-1362.43	-1199.13		1.01779	1.14084	1.28508	1.01547	0.88083	0.791165
scrambled	2	6	-1379.73	-1708.22	-1810	-1690.73	-1572.27	-1552.31		-734.84	-861.338	-996.979	-1180.18	-1240.84	-1199.66		0.532597	0.504231	0.550818	0.698025	0.789208	0.772823
scrambled	2	7	-2568.94	-2468.44	-2445.16	-2254.73	-2127.99	-1942.29		-1891.51	-1958.23	-1916.09	-1657.2	-1483.46	-1474.69		0.7363	0.793306	0.783626	0.734986	0.697117	0.759255
scrambled	2	8	-12523.6	-12446.6	-12173.5	-11834.5	-11640.4	-11341.9		-7242.72	-8592.75	-8879.36	-9433.53	-9574.4	-9721.24		0.578325	0.69037	0.7294	0.797123	0.822512	0.857107
scrambled	3	1	-9021.97	-8874.39	-8495.3	-8080.93	-7651.67	-7312.87		-5932.86	-7789.18	-7766.75	-7362.24	-6833.19	-6735.55		0.657601	0.877715	0.914241	0.911064	0.893032	0.921054
scrambled	3	2	-2708.98	-2103.97	-1734.65	-1969.02	-1685.09	-1654.57		-2484.66	-2745.06	-459.351	-713.623	-854.706	-745.697		0.917194	1.3047	0.264809	0.362425	0.507217	0.450689
scrambled	3	3	-8794.59	-7107.02	-6627.99	-6313.48	-6260.35	-6430.08		-6061.83	-6414.12	-6097.15	-5738.56	-5618.87	-5308.57		0.689268	0.902505	0.91991	0.908938	0.897533	0.825583
scrambled	3	4	-14979.7	-15018.4	-14531	-14448.4	-13903.9	-13868.2		-9622.45	-12540.5	-13214.5	-12974.5	-13042.8	-12548.6		0.642364	0.835004	0.909397	0.897986	0.938073	0.904849
scrambled	3	5	-7393.13	-6576.11	-6361.88	-6463.13	-6262.45	-6275.76		-3067.27	-3500.92	-3811.36	-4299.26	-4338.5	-4537.48		0.414882	0.532369	0.599094	0.665197	0.69278	0.723016
																	0.654426	0.834972	0.809942	0.81094	0.820614	0.823386	average
																	0.165976	0.18637	0.204826	0.140873	0.106545	0.114167	stdev
																	0.0371134	0.0416737	0.0458004	0.0315001	0.0238242	0.0255284	SEM
shRNA1	1	1	-3425.14	-3715.64	-3478.82	-3430.24	-3415.01	-3664.18		-3085.15	-4344.11	-4242.6	-3548.55	-3210.54	-2605.79		0.900737	1.16914	1.21955	1.03449	0.940127	0.71115
shRNA1	1	2	-3268.31	-3775.51	-3859.99	-3741.21	-3820.19	-3819.76		-2666.26	-3520.22	-3390.75	-3196.17	-3264.77	-3039.93		0.815791	0.932383	0.878435	0.854313	0.854609	0.795842
shRNA1	1	3	-1507.23	-1518.4	-1371.31	-1209.81	-1245.76	-1201.11		-1008.01	-1108.27	-1001.82	-885.422	-885.406	-800.415		0.668785	0.729891	0.730559	0.731869	0.710737	0.666396
shRNA1	1	4	-3088.38	-3408.51	-3170.04	-3062.74	-2970.58	-3184.81		-2117.52	-2942.84	-2907.39	-2839.36	-2443.24	-2891.24		0.68564	0.863381	0.917145	0.927063	0.822478	0.907819
shRNA1	1	5	-6367.28	-4836.12	-4613.71	-4679.6	-4438.48	-4507.63		-3662.71	-4373.04	-4561.66	-4541.96	-4315.8	-3985.56		0.57524	0.904245	0.988719	0.970588	0.97236	0.884181
shRNA1	2	1	-3970.28	-3981.51	-4205.38	-3900.57	-3926.7	-3628.48		-2220.92	-4080.12	-3662.72	-3132.45	-2870.79	-2914.79		0.559386	1.02477	0.87096	0.803073	0.731095	0.80331
shRNA1	2	2	-6148.47	-5259.43	-5254.64	-4957.31	-5007.9	-4887.27		-4395.04	-4055.05	-3782.1	-3797.41	-3543.79	-3607.36		0.714819	0.771006	0.719765	0.766023	0.70764	0.738114
shRNA1	2	3	-4736.94	-4499.63	-4464.54	-4180.48	-4423.52	-4206.54		-1367.23	-1591.41	-1732.67	-3572.27	-3633.12	-3859.17		0.288632	0.353676	0.388095	0.854511	0.821318	0.91742
shRNA1	2	4	-3578.58	-3265.99	-3207.61	-3007.11	-3190.61	-3155.88		-2291.32	-2827.92	-3033.55	-2819.43	-2601.93	-2525.96		0.640287	0.865869	0.945736	0.937587	0.815495	0.800396
																	0.649924	0.84604	0.850996	0.875502	0.81954	0.802737	average
																	0.173444	0.226224	0.227845	0.0997396	0.0944294	0.0880583	stdev
																	0.0578145	0.075408	0.0759484	0.0332465	0.0314765	0.0293528	SEM
shRNA2	1	1	-3595.21	-3093.38	-3044.07	-2907.96	-3197.97	-3129.67		-3130.73	-3061.27	-2945.97	-2585.05	-2473.48	-2240.7		0.870805	0.989618	0.967774	0.888958	0.773454	0.715954
shRNA2	1	2	-4363.46	-3813.26	-4078.31	-3963.74	-3795.78	-4085.24		-4174.37	-4715.04	-4180.79	-3454.41	-3320.62	-3119.98		0.956664	1.23648	1.02513	0.871501	0.874819	0.763722
shRNA2	1	3	-4369.11	-3453.55	-3147.86	-2918.91	-2949.49	-2506.56		-2902.96	-2680.08	-2435.18	-1859.37	-1929.6	-2215.13		0.664429	0.776037	0.773599	0.637009	0.654213	0.883733
shRNA2	1	4	-3664.98	-4320.25	-4493.71	-4001.04	-3832.28	-3889.89		-4806.81	-6610.78	-6142.24	-5004.58	-4550.05	-4030.57		1.31155	1.53018	1.36685	1.25082	1.1873	1.03616
shRNA2	1	5	-3276.21	-1936.1	-2008.82	-1955.66	-1964.02	-1783.17		-3830.59	-2756.36	-2708.43	-1873.66	-1718.66	-1602.25		1.16921	1.42367	1.34827	0.95807	0.875072	0.89854
shRNA2	2	1	-1748.29	-1696.75	-2307.5	-2074.95	-2031.37	-1939.76		-2195.24	-2956.23	-2730.38	-2200.26	-1728.94	-1820.95		1.25565	1.74229	1.18326	1.06039	0.851121	0.938753
shRNA2	2	2	-3014.95	-2987.73	-3070.13	-3065.73	-2994.32	-3024.17		-2565.73	-2850.83	-3022.28	-2991.33	-2653.14	-2708.41		0.851003	0.954179	0.984414	0.975731	0.886056	0.895588
shRNA2	2	3	-5102.72	-5254.88	-5094.91	-4921.02	-5427.18	-5039.92		-5625.09	-6396.85	-6120.76	-5148.13	-4711.85	-4577.65		1.10237	1.21732	1.20135	1.04615	0.868195	0.908279
shRNA2	3	1	-8812.62	-8758.12	-8405.82	-8633.85	-8376.89	-8078.19		-4120.12	-5906.66	-5550.17	-5728.76	-5741.39	-5495.01		0.467525	0.674421	0.660277	0.663523	0.685385	0.680228
shRNA2	3	2	-6495.48	-5888.06	-5691.07	-5486.51	-4920.78	-4643.86		-2003.52	-2418	-3281.92	-3747.5	-3513	-3133.39		0.308448	0.410661	0.576679	0.683038	0.713912	0.674739
shRNA2	3	3	-4530.55	-3304.47	-3174.07	-2930.21	-2920.38	-2870.15		-2887.32	-2632.58	-2392.79	-2446.35	-2098.24	-1816.69		0.637301	0.796671	0.753855	0.834873	0.718481	0.632962
shRNA2	3	4	-7393.13	-6576.11	-6361.88	-6463.13	-6262.45	-6275.76		-3060.75	-3492.84	-3823.24	-4287.6	-4337.71	-4530.81		0.413999	0.53114	0.600961	0.663393	0.692653	0.721954
																	0.83408	1.02356	0.953535	0.877788	0.815055	0.812551	average
																	0.338618	0.412855	0.281505	0.192274	0.145807	0.129027	stdev
																	0.0939156	0.114505	0.0780754	0.0533273	0.0404397	0.0357856	SEM

## Sheet: G
		shRNA2	Normalized EPSC amplitude
		week 1	week 1	week 1	week 1	week 1	week 1	week 1	week 2	week 2	week 2	week 2	week3	week3	week3
Pulse ID	Time (s)	cell 1	cell 2	cell 3	cell 4	cell 5	cell 6	cell 7	cell 1	cell 2	cell 3	cell 4	cell 1	cell 2	cell 3	average	stdev	sem
Block 1 Pulse 1	0.1	1	1	1	1	1	1	1	1	1	1	1	1	1	1	1	1.18688e-16	3.17207e-17
Block 1 Pulse 2	0.2	0.959265	1.09581	0.670215	1.57123	0.791118	1.19119	0.791118	1.44941	1.01681	0.981936	1.29869	0.448872	0.627868	0.6952	0.970624	0.314479	0.084048
Block 1 Pulse 3	0.3	0.940264	0.781244	0.618143	1.40671	0.657193	1.1888	0.657193	1.4596	0.798554	0.903272	1.01776	0.361735	0.439334	0.622863	0.846619	0.319533	0.0853987
Block 1 Pulse 4	0.4	0.872676	0.661651	0.530662	1.38406	0.447036	1.19109	0.447036	1.28954	0.768071	0.824465	0.901548	0.335029	0.37544	0.48873	0.751217	0.332933	0.08898
Block 1 Pulse 5	0.5	0.869262	0.598442	0.585435	1.3076	0.406642	1.1286	0.406642	1.09717	0.66779	0.696312	0.802222	0.315111	0.357101	0.447366	0.691835	0.301772	0.080652
Block 1 Pulse 6	0.6	0.75962	0.532255	0.597363	1.24427	0.358409	1.00831	0.358409	1.15897	0.566102	0.636434	0.763253	0.283766	0.340207	0.391781	0.642796	0.299451	0.0800317
Block 1 Pulse 7	0.7	0.786929	0.512831	0.51483	1.28917	0.3676	1.04051	0.3676	1.19787	0.499706	0.564033	0.698932	0.27203	0.304202	0.381507	0.628411	0.320369	0.0856223
Block 1 Pulse 8	0.8	0.780602	0.457355	0.541574	1.34151	0.382777	1.06955	0.382777	1.16008	0.536698	0.605789	0.699044	0.25062	0.308934	0.350878	0.633441	0.327522	0.0875339
Block 1 Pulse 9	0.9	0.689621	0.436477	0.54029	1.31323	0.301371	1.13494	0.301371	1.02607	0.524105	0.439834	0.656603	0.243622	0.266035	0.257782	0.580811	0.335751	0.0897332
Block 1 Pulse 10	1	0.772159	0.455076	0.561873	1.29258	0.310909	1.03402	0.310909	0.975933	0.470563	0.484013	0.657163	0.230214	0.25171	0.306218	0.579524	0.316291	0.0845324
Block 1 Pulse 11	1.1	0.565801	0.43147	0.556712	1.39936	0.266847	0.976679	0.266847	1.01568	0.395172	0.496075	0.668025	0.217314	0.259997	0.238327	0.553879	0.340958	0.0911249
Block 1 Pulse 12	1.2	0.693535	0.412438	0.482202	1.28335	0.296389	1.05729	0.296389	1.0598	0.45035	0.484619	0.602831	0.207917	0.242278	0.236027	0.557529	0.333197	0.0890507
Block 1 Pulse 13	1.3	0.610564	0.421108	0.540692	1.274	0.2799	0.968576	0.2799	0.978097	0.357657	0.384458	0.525543	0.204155	0.236347	0.266561	0.523397	0.316491	0.0845859
Block 1 Pulse 14	1.4	0.616913	0.402047	0.50587	1.29684	0.301216	1.01112	0.301216	1.01319	0.457415	0.434466	0.553829	0.172581	0.225202	0.239956	0.53799	0.327439	0.0875118
Block 1 Pulse 15	1.5	0.663746	0.418409	0.482736	1.31671	0.232516	0.99278	0.232516	1.19169	0.481945	0.374416	0.558912	0.189582	0.2188	0.256287	0.543646	0.357858	0.0956417
Block 1 Pulse 16	1.6	0.600664	0.390398	0.417052	1.35915	0.224059	0.931076	0.224059	1.27656	0.42389	0.324926	0.495554	0.18785	0.203169	0.207448	0.51899	0.37899	0.101289
Block 1 Pulse 17	1.7	0.603304	0.41729	0.437378	1.31655	0.228114	0.994598	0.228114	0.939727	0.379996	0.392307	0.502587	0.169694	0.226369	0.237905	0.505281	0.332985	0.0889941
Block 1 Pulse 18	1.8	0.572037	0.411053	0.416838	1.31198	0.220583	0.926505	0.220583	1.19127	0.403774	0.337912	0.523661	0.167952	0.200803	0.211359	0.508308	0.359905	0.0961887
Block 1 Pulse 19	1.9	0.537697	0.398383	0.341285	1.32426	0.230933	0.98447	0.230933	1.06724	0.391084	0.348358	0.499989	0.189781	0.186243	0.197558	0.494872	0.352364	0.0941733
Block 1 Pulse 20	2	0.561591	0.395531	0.348854	1.23535	0.203089	0.923129	0.203089	1.13195	0.337444	0.328966	0.499787	0.168082	0.186939	0.194242	0.47986	0.346891	0.0927105
Block 1 Pulse 21	2.1	0.443711	0.442741	0.355353	1.14112	0.208419	0.99865	0.208419	0.896554	0.354026	0.3324	0.461154	0.15542	0.179541	0.210841	0.456311	0.309791	0.082795
Block 1 Pulse 22	2.2	0.443393	0.385042	0.330347	1.24869	0.160765	0.916844	0.160765	1.21228	0.313567	0.285018	0.471389	0.159332	0.180847	0.158495	0.459055	0.369349	0.0987126
Block 1 Pulse 23	2.3	0.416244	0.409053	0.33032	1.14797	0.19301	0.917623	0.19301	1.04053	0.321024	0.295377	0.450942	0.165802	0.166833	0.187859	0.4454	0.324445	0.0867117
Block 1 Pulse 24	2.4	0.433425	0.394006	0.323955	1.21849	0.184399	0.909313	0.184399	1.17618	0.362432	0.304582	0.443148	0.154206	0.173856	0.177682	0.460005	0.354021	0.0946161
Block 1 Pulse 25	2.5	0.407414	0.387881	0.310797	1.20003	0.196331	0.909157	0.196331	1.06244	0.298816	0.296878	0.45569	0.160776	0.175665	0.1616	0.444272	0.33702	0.0900725
Block 1 Pulse 26	2.6	0.4773	0.362849	0.26822	1.1917	0.180498	0.919857	0.180498	1.17454	0.33813	0.291135	0.444917	0.144322	0.169423	0.158917	0.450165	0.356286	0.0952215
Block 1 Pulse 27	2.7	0.396627	0.369142	0.327512	1.0744	0.200927	1.00317	0.200927	1.09342	0.306895	0.373694	0.440416	0.150951	0.157122	0.149218	0.44603	0.332756	0.0889327
Block 1 Pulse 28	2.8	0.4385	0.390259	0.269236	1.10741	0.164511	0.892588	0.164511	1.04745	0.375548	0.253333	0.445253	0.151608	0.169134	0.157115	0.430461	0.324808	0.0868086
Block 1 Pulse 29	2.9	0.409644	0.386287	0.258485	1.09916	0.201313	0.879447	0.201313	1.17259	0.318669	0.272696	0.435421	0.132984	0.161629	0.164264	0.435278	0.338608	0.0904969
Block 1 Pulse 30	3	0.455135	0.36257	0.283571	1.06931	0.22904	0.91835	0.22904	0.93429	0.293223	0.26375	0.483953	0.135523	0.18135	0.138158	0.426948	0.303756	0.0811821
Block 1 Pulse 31	3.1	0.339758	0.395936	0.267524	1.08699	0.174667	0.92531	0.174667	1.12282	0.274351	0.230536	0.382836	0.130934	0.166447	0.165242	0.417001	0.33974	0.0907993
Block 1 Pulse 32	3.2	0.344856	0.326994	0.272205	1.10694	0.187102	0.818002	0.187102	0.998944	0.323739	0.289115	0.376677	0.136886	0.151063	0.138599	0.404159	0.312424	0.0834987
Block 1 Pulse 33	3.3	0.395763	0.381924	0.273702	1.05144	0.243599	0.835818	0.243599	1.16646	0.320109	0.272782	0.477772	0.138877	0.146545	0.162578	0.436498	0.323568	0.0864773
Block 1 Pulse 34	3.4	0.386137	0.362024	0.247867	0.927521	0.239853	0.850257	0.239853	1.06993	0.294989	0.267617	0.429934	0.134657	0.149639	0.162252	0.411609	0.29557	0.0789945
Block 1 Pulse 35	3.5	0.353367	0.363479	0.228183	1.12998	0.0873914	0.815509	0.0873914	1.09558	0.275103	0.296503	0.412421	0.138986	0.144221	0.12961	0.39698	0.343389	0.0917746
Block 1 Pulse 36	3.6	0.363789	0.350711	0.246155	0.987718	0.235142	0.827871	0.235142	1.15396	0.282724	0.294915	0.38783	0.120761	0.156908	0.142835	0.413318	0.31672	0.084647
Block 1 Pulse 37	3.7	0.346267	0.391461	0.268995	0.988148	0.205406	0.741806	0.205406	1.07774	0.289494	0.259999	0.414347	0.118203	0.134265	0.126639	0.397727	0.301738	0.0806428
Block 1 Pulse 38	3.8	0.379765	0.323162	0.217833	0.99515	0.0885499	0.797954	0.0885499	1.01335	0.25417	0.208288	0.39419	0.137165	0.137519	0.176704	0.372311	0.311383	0.0832206
Block 1 Pulse 39	3.9	0.368637	0.344866	0.228023	0.959556	0.289747	0.817379	0.289747	1.04671	0.274449	0.333641	0.376072	0.116939	0.142423	0.168807	0.411214	0.290609	0.0776685
Block 1 Pulse 40	4	0.300844	0.35713	0.2591	0.954314	0.205368	0.861528	0.205368	0.93656	0.270589	0.291799	0.358357	0.118362	0.154178	0.14341	0.386922	0.286461	0.0765598
Block 1 Pulse 41	4.1	0.36074	0.361815	0.231045	0.995228	0.0858853	0.771984	0.0858853	1.17248	0.246778	0.252121	0.391615	0.111922	0.139896	0.137238	0.38176	0.335806	0.089748
Block 1 Pulse 42	4.2	0.344287	0.341789	0.2453	1.00591	0.290828	0.802057	0.290828	1.15053	0.281841	0.22035	0.361694	0.115396	0.14784	0.122345	0.408642	0.317879	0.0849566
Block 1 Pulse 43	4.3	0.362629	0.305458	0.236982	0.929633	0.340645	0.72638	0.340645	1.0732	0.286812	0.254805	0.362567	0.116212	0.146384	0.105766	0.399152	0.286719	0.0766289
Block 1 Pulse 44	4.4	0.34233	0.341817	0.213126	0.946491	0.0698204	0.813951	0.0698204	1.05584	0.289265	0.188694	0.388166	0.117645	0.141941	0.114813	0.363837	0.319173	0.0853026
Block 1 Pulse 45	4.5	0.364222	0.313177	0.191971	0.828288	0.0833752	0.832234	0.0833752	0.947538	0.28835	0.250534	0.352915	0.108627	0.134072	0.103446	0.348723	0.288645	0.0771436
Block 1 Pulse 46	4.6	0.373984	0.35685	0.218341	0.858953	0.0827187	0.695268	0.0827187	1.03631	0.234088	0.243493	0.35287	0.120383	0.138922	0.116212	0.350794	0.291157	0.0778151
Block 1 Pulse 47	4.7	0.34258	0.379029	0.25811	0.85426	0.438386	0.795772	0.438386	1.10461	0.316413	0.244301	0.370451	0.104636	0.140207	0.128	0.42251	0.285357	0.0762649
Block 1 Pulse 48	4.8	0.30626	0.305094	0.20537	0.890832	0.383781	0.685971	0.383781	1.02839	0.267842	0.219946	0.362523	0.0966525	0.122092	0.149735	0.386305	0.274425	0.0733431
Block 1 Pulse 49	4.9	0.27547	0.319708	0.21687	0.756239	0.0871597	0.798473	0.0871597	1.05457	0.265389	0.243493	0.400573	0.0988523	0.139971	0.142663	0.349042	0.292303	0.0781211
Block 1 Pulse 50	5	0.294495	0.36015	0.204113	0.783893	0.0878548	0.835298	0.0878548	1.04365	0.273206	0.263404	0.351526	0.10357	0.12342	0.139826	0.353733	0.297162	0.0794199
Block 1 Pulse 51	5.1	0.295383	0.313905	0.21778	0.811234	0.45615	0.808757	0.45615	1.04439	0.228985	0.240953	0.357327	0.11225	0.136299	0.0834164	0.397355	0.282606	0.0755296
Block 1 Pulse 52	5.2	0.263296	0.339454	0.228504	0.804467	0.279629	0.73334	0.279629	1.00649	0.261366	0.208461	0.326353	0.108129	0.131128	0.126773	0.364073	0.267085	0.0713813
Block 1 Pulse 53	5.3	0.320096	0.297921	0.186168	0.79727	0.0687778	0.661975	0.0687778	1.03668	0.234905	0.223841	0.336185	0.106636	0.133076	0.139328	0.329403	0.284305	0.0759836
Block 1 Pulse 54	5.4	0.317525	0.305668	0.222513	0.780255	0.086426	0.737547	0.086426	1.02085	0.239059	0.302245	0.296007	0.101938	0.132209	0.13858	0.340518	0.282018	0.0753724
Block 1 Pulse 55	5.5	0.279203	0.348753	0.227087	0.814011	0.0859239	0.767101	0.0859239	1.08128	0.269085	0.194408	0.341403	0.0892866	0.137434	0.137162	0.347004	0.30152	0.0805847
Block 1 Pulse 56	5.6	0.404388	0.317429	0.182611	0.759681	0.47793	0.694905	0.47793	1.04602	0.246713	0.229382	0.346465	0.104048	0.137284	0.122192	0.396213	0.265785	0.071034
Block 1 Pulse 57	5.7	0.26746	0.318128	0.18459	0.740867	0.268855	0.675375	0.268855	1.0817	0.231079	0.196889	0.339701	0.0888486	0.111257	0.125815	0.349959	0.274583	0.0733853
Block 1 Pulse 58	5.8	0.323647	0.299501	0.16956	0.737073	0.0792045	0.808601	0.0792045	1.07152	0.226107	0.285277	0.323599	0.0910883	0.134201	0.0868857	0.336819	0.300455	0.0803
Block 1 Pulse 59	5.9	0.29024	0.325092	0.192613	0.771493	0.0689322	0.709292	0.0689322	0.993139	0.258815	0.263491	0.305592	0.088331	0.132552	0.135379	0.328849	0.277831	0.0742534
Block 1 Pulse 60	6	0	0.31617	0.185767	0.792615	0.457656	0.739521	0.457656	0.932496	0.258062	0.256363	0.353049	0.0933179	0.118623	0.138312	0.364258	0.272469	0.0728204
	Tau (shRNA2)	3	0.88	1.81	4.82	0.55		0.55		1.25	1.46	1.25	0.27	0.4	0.7	1.41167	1.31266	0.378932
		Scrambled	Normalized EPSC amplitude
		week 1	week 1	week 1	week 1	week 1	week 1	week 2	week 2	week 2	week 2	week 2	week 2	week 2	week 3	week 3	week 3	week 3
		cell 1	cell 2	cell 3	cell 4	cell 5	cell 6	cell 1	cell 2	cell 3	cell 4	cell 5	cell 6	cell 7	cell 1	cell 2	cell 3	cell 4	average	stdev	sem
Block 1 Pulse 1	0.1	1	1	1	1	1	1	1	1	1	1	1	1	1	1	1	1	1	1	0	0
Block 1 Pulse 2	0.2	0.444242	0.80273	0.909204	0.740673	0.916191	0.851813	1.16257	0.797579	0.81067	1.00618	0.845331	0.719985	0.764961	1.03279	0.92453	0.970223	0.582089	0.840103	0.169704	0.0399996
Block 1 Pulse 3	0.3	0.30595	0.676936	0.785079	0.713299	0.816693	0.669938	1.05441	0.664467	0.643409	0.908811	0.712985	0.61767	0.652862	0.870419	0.713203	0.858302	0.446397	0.712402	0.172583	0.0406783
Block 1 Pulse 4	0.4	0.18408	0.58436	0.732548	0.660407	0.781062	0.553002	0.931304	0.613438	0.591583	0.873975	0.640692	0.492104	0.621151	0.80047	0.621013	0.793501	0.367723	0.637789	0.183033	0.0431412
Block 1 Pulse 5	0.5	0.201594	0.559962	0.6704	0.636507	0.74632	0.499197	0.838046	0.546096	0.53449	0.839249	0.507724	0.494481	0.576773	0.714841	0.601813	0.791346	0.307989	0.592166	0.172031	0.0405481
Block 1 Pulse 6	0.6	0.133843	0.578525	0.653522	0.634422	0.745511	0.49554	0.771946	0.51816	0.465845	0.808221	0.54387	0.434539	0.559994	0.649425	0.517447	0.769826	0.261081	0.561277	0.178731	0.0421274
Block 1 Pulse 7	0.7	0.155281	0.507426	0.625591	0.604939	0.70492	0.535833	0.725308	0.503027	0.436682	0.802263	0.495485	0.423251	0.571868	0.636381	0.5208	0.738873	0.245435	0.543139	0.168714	0.0397662
Block 1 Pulse 8	0.8	0.105934	0.537167	0.597644	0.589254	0.716899	0.522483	0.689466	0.481689	0.376804	0.773713	0.47396	0.440671	0.519779	0.581058	0.454839	0.731809	0.214173	0.518079	0.175201	0.0412952
Block 1 Pulse 9	0.9	0.0475266	0.506369	0.561547	0.577145	0.692349	0.438992	0.625346	0.466737	0.361918	0.771271	0.451406	0.381154	0.504179	0.523384	0.481864	0.692474	0.193198	0.486874	0.178593	0.0420948
Block 1 Pulse 10	1	0.0842535	0.503411	0.541026	0.548526	0.661237	0.527014	0.615185	0.455145	0.332998	0.755803	0.463753	0.369215	0.478479	0.513488	0.461454	0.650984	0.190601	0.479563	0.166621	0.0392729
Block 1 Pulse 11	1.1	0.0660114	0.462519	0.509547	0.551857	0.621952	0.456487	0.569182	0.400605	0.307154	0.716339	0.406244	0.377925	0.476632	0.393291	0.430326	0.650182	0.190705	0.446292	0.161558	0.0380795
Block 1 Pulse 12	1.2	0.0984104	0.451315	0.500874	0.514991	0.599045	0.459555	0.547647	0.432688	0.272405	0.710181	0.444421	0.332824	0.431387	0.413625	0.433924	0.60064	0.159635	0.435504	0.154298	0.0363683
Block 1 Pulse 13	1.3	0.0548073	0.461883	0.46317	0.517275	0.595511	0.485096	0.53941	0.388408	0.284155	0.698156	0.386641	0.361181	0.403777	0.386935	0.4003	0.5871	0.161417	0.422072	0.156844	0.0369685
Block 1 Pulse 14	1.4	0.0762043	0.439922	0.427868	0.504207	0.587956	0.472498	0.496115	0.381598	0.237641	0.660715	0.414854	0.300989	0.40481	0.341176	0.392032	0.554491	0.134267	0.401608	0.152187	0.0358708
Block 1 Pulse 15	1.5	0.0380213	0.39998	0.428336	0.502391	0.547862	0.433628	0.440904	0.398668	0.239163	0.650038	0.362462	0.310249	0.385997	0.345423	0.406241	0.559149	0.143886	0.387788	0.149256	0.03518
Block 1 Pulse 16	1.6	0.0340574	0.414949	0.394571	0.479347	0.534257	0.462989	0.471292	0.339467	0.226971	0.643516	0.355179	0.325166	0.358815	0.294181	0.385372	0.527475	0.16636	0.377292	0.146464	0.034522
Block 1 Pulse 17	1.7	0.0144804	0.398322	0.388566	0.461664	0.526373	0.460977	0.427549	0.35799	0.237412	0.615385	0.358861	0.325716	0.362926	0.28415	0.366937	0.506507	0.135662	0.36644	0.144215	0.0339919
Block 1 Pulse 18	1.8	0.0556971	0.383245	0.359871	0.468158	0.514659	0.483186	0.408312	0.327058	0.24449	0.600554	0.343943	0.295608	0.35462	0.26725	0.363384	0.511201	0.108141	0.358199	0.140945	0.033221
Block 1 Pulse 19	1.9	0.0459896	0.384626	0.356423	0.441149	0.50252	0.430865	0.360609	0.324183	0.244627	0.587399	0.340531	0.264773	0.342411	0.229007	0.356096	0.485958	0.107473	0.341449	0.13651	0.0321758
Block 1 Pulse 20	2	0.0514501	0.391599	0.343452	0.427978	0.505613	0.423672	0.378091	0.290799	0.193546	0.575247	0.364656	0.276686	0.327563	0.265021	0.326668	0.488149	0.120001	0.338247	0.134544	0.0317122
Block 1 Pulse 21	2.1	0.0196983	0.366286	0.325279	0.433671	0.478515	0.459494	0.399963	0.308111	0.182785	0.562858	0.324936	0.296509	0.314687	0.254779	0.341397	0.464384	0.121857	0.332659	0.136221	0.0321077
Block 1 Pulse 22	2.2	0.0490636	0.359815	0.318259	0.417709	0.441137	0.393559	0.359133	0.322367	0.19204	0.567485	0.325937	0.233012	0.312861	0.240138	0.368238	0.46034	0.0987739	0.321169	0.129605	0.0305481
Block 1 Pulse 23	2.3	0.0337338	0.385289	0.306879	0.411198	0.454638	0.457015	0.371236	0.299546	0.171705	0.554039	0.29036	0.282167	0.311765	0.233315	0.353769	0.44722	0.105083	0.321703	0.133409	0.0314448
Block 1 Pulse 24	2.4	0.022651	0.360693	0.288963	0.411983	0.424495	0.433791	0.369817	0.300999	0.198645	0.524724	0.295802	0.244325	0.317775	0.191502	0.336299	0.416587	0.11491	0.309057	0.126317	0.0297732
Block 1 Pulse 25	2.5	0.0333293	0.35778	0.30032	0.402325	0.448813	0.426537	0.352802	0.311199	0.168174	0.504081	0.340233	0.273558	0.299734	0.188715	0.328873	0.44167	0.103539	0.310687	0.126807	0.0298888
Block 1 Pulse 26	2.6	0.012903	0.335488	0.29199	0.406655	0.435569	0.413187	0.316306	0.243644	0.232633	0.478993	0.275956	0.231636	0.280127	0.203115	0.341045	0.412695	0.0908173	0.29428	0.122207	0.0288044
Block 1 Pulse 27	2.7	0.0207499	0.33599	0.268965	0.383183	0.420057	0.362085	0.313168	0.29319	0.186728	0.479485	0.273762	0.227681	0.287379	0.180009	0.322947	0.415741	0.0902532	0.285963	0.118779	0.0279964
Block 1 Pulse 28	2.8	0.063625	0.332592	0.254107	0.362795	0.442379	0.401808	0.314494	0.294098	0.204764	0.481088	0.289304	0.231586	0.272312	0.178292	0.33267	0.416935	0.0680314	0.29064	0.118101	0.0278366
Block 1 Pulse 29	2.9	0.0220847	0.326838	0.261852	0.365729	0.411083	0.423042	0.35155	0.27497	0.21723	0.481052	0.267589	0.24032	0.277842	0.164089	0.315184	0.427873	0.0999614	0.289899	0.120562	0.0284168
Block 1 Pulse 30	3	0.0476075	0.359366	0.246408	0.371375	0.41335	0.389495	0.286421	0.269492	0.167108	0.447692	0.279421	0.282343	0.274399	0.159013	0.319533	0.387291	0.076834	0.281009	0.11445	0.0269761
Block 1 Pulse 31	3.1	0.0249565	0.326309	0.257507	0.346801	0.394489	0.385452	0.320657	0.263953	0.183836	0.467496	0.31175	0.258966	0.273407	0.151466	0.297576	0.395343	0.092376	0.279549	0.114436	0.0269727
Block 1 Pulse 32	3.2	0.0267362	0.341153	0.241003	0.350631	0.408014	0.397013	0.333433	0.259806	0.222344	0.455071	0.297156	0.251783	0.257547	0.158018	0.301741	0.38208	0.0738948	0.279848	0.114988	0.0271028
Block 1 Pulse 33	3.3	0.0385876	0.298271	0.234631	0.354271	0.404032	0.371269	0.26483	0.28523	0.172709	0.425919	0.219855	0.272757	0.265863	0.164827	0.313408	0.382766	0.076359	0.267387	0.109127	0.0257216
Block 1 Pulse 34	3.4	0.0226105	0.314638	0.237002	0.358592	0.405787	0.361048	0.28814	0.25905	0.187154	0.425482	0.247607	0.227481	0.233255	0.160609	0.300776	0.371062	0.0940237	0.264372	0.108271	0.0255197
Block 1 Pulse 35	3.5	0.0294058	0.334717	0.220474	0.330267	0.386765	0.408554	0.257415	0.259988	0.161674	0.423314	0.286109	0.243574	0.256848	0.148559	0.294361	0.382739	0.0776801	0.26485	0.112418	0.0264973
Block 1 Pulse 36	3.6	0.0178781	0.335344	0.195086	0.333106	0.387751	0.357005	0.286795	0.256992	0.166119	0.407718	0.268726	0.258916	0.254907	0.131885	0.286583	0.373734	0.0884274	0.259234	0.109126	0.0257212
Block 1 Pulse 37	3.7	0.0216802	0.30157	0.214125	0.32026	0.37425	0.3911	0.27105	0.262984	0.123105	0.360857	0.281885	0.277562	0.238086	0.146797	0.309443	0.379479	0.0845679	0.2564	0.107501	0.0253381
Block 1 Pulse 38	3.8	0.0350686	0.312837	0.195234	0.320601	0.377351	0.364198	0.2983	0.232869	0.205967	0.414678	0.251831	0.237017	0.238817	0.131765	0.296259	0.356997	0.0797286	0.255854	0.104686	0.0246747
Block 1 Pulse 39	3.9	0.0178781	0.300091	0.190898	0.316081	0.358297	0.38218	0.272861	0.238045	0.172405	0.4167	0.228681	0.249931	0.245474	0.138498	0.276967	0.350878	0.0658196	0.248334	0.107707	0.0253867
Block 1 Pulse 40	4	0.0267767	0.283374	0.202862	0.311791	0.370756	0.369095	0.246096	0.247669	0.151659	0.369493	0.229196	0.243399	0.247624	0.137112	0.281897	0.351172	0.0685361	0.243442	0.101979	0.0240367
Block 1 Pulse 41	4.1	0.0331675	0.29551	0.199649	0.299111	0.347384	0.322625	0.232238	0.200515	0.161385	0.384725	0.251344	0.254311	0.233485	0.117546	0.278667	0.339236	0.0628655	0.236104	0.0987164	0.0232677
Block 1 Pulse 42	4.2	0.033127	0.285023	0.198073	0.310625	0.344019	0.348308	0.246993	0.223426	0.165251	0.369038	0.198952	0.197848	0.252987	0.113344	0.272022	0.330435	0.0741472	0.233154	0.0975539	0.0229937
Block 1 Pulse 43	4.3	0.0298103	0.310703	0.188589	0.309753	0.360749	0.334695	0.248001	0.233929	0.164536	0.397205	0.250125	0.240395	0.242834	0.106415	0.275283	0.33725	0.0636078	0.240816	0.103231	0.0243317
Block 1 Pulse 44	4.4	0.0147636	0.283526	0.184408	0.290801	0.346142	0.391344	0.278988	0.224546	0.165525	0.387257	0.23897	0.218045	0.232744	0.120453	0.270613	0.328378	0.0652258	0.237749	0.10473	0.024685
Block 1 Pulse 45	4.5	0.0305788	0.255488	0.193854	0.313186	0.341712	0.326709	0.230146	0.194885	0.145129	0.358908	0.250748	0.216544	0.225961	0.140004	0.290855	0.32869	0.0608022	0.229659	0.0956316	0.0225406
Block 1 Pulse 46	4.6	0.0239049	0.267634	0.177022	0.283053	0.344925	0.371574	0.219238	0.222972	0.160244	0.356065	0.25795	0.187211	0.231335	0.123194	0.280489	0.298565	0.0442508	0.226449	0.0997645	0.0235147
Block 1 Pulse 47	4.7	0.0424706	0.273352	0.176375	0.290809	0.338386	0.330001	0.255678	0.253571	0.121492	0.3463	0.201254	0.235064	0.212782	0.134672	0.260033	0.316202	0.0571505	0.226211	0.0935695	0.0220545
Block 1 Pulse 48	4.8	0.023015	0.269121	0.17827	0.28835	0.329389	0.355684	0.225794	0.232173	0.157717	0.350618	0.212869	0.229658	0.235624	0.121312	0.285465	0.318099	0.0422023	0.226786	0.0981049	0.0231235
Block 1 Pulse 49	4.9	0.0220443	0.272295	0.163193	0.289857	0.318684	0.31145	0.22105	0.206719	0.184307	0.338502	0.20499	0.188312	0.219492	0.129581	0.269786	0.305192	0.0437313	0.217011	0.0914072	0.0215449
Block 1 Pulse 50	5	0.0347045	0.279259	0.18075	0.276963	0.315279	0.355603	0.194546	0.222639	0.119498	0.367434	0.206154	0.210061	0.218021	0.105029	0.259742	0.303393	0.0440133	0.217241	0.0985769	0.0232348
Block 1 Pulse 51	5.1	0.0203859	0.265339	0.153077	0.279913	0.312659	0.340689	0.235768	0.204994	0.165145	0.366578	0.23101	0.236441	0.225596	0.0979801	0.277916	0.311276	0.0661907	0.222997	0.0963688	0.0227143
Block 1 Pulse 52	5.2	0.0138737	0.273962	0.159535	0.264854	0.340838	0.338088	0.236851	0.208596	0.145738	0.340287	0.205288	0.197422	0.211906	0.0888223	0.271853	0.308915	0.0495651	0.215082	0.0991348	0.0233663
Block 1 Pulse 53	5.3	0.0162197	0.316404	0.169948	0.270326	0.313204	0.314051	0.215801	0.191616	0.177108	0.329064	0.215983	0.21359	0.233819	0.118856	0.252193	0.303143	0.0470118	0.217549	0.0922628	0.0217465
Block 1 Pulse 54	5.4	0.0146422	0.254027	0.166219	0.272269	0.318652	0.326344	0.226989	0.188136	0.14481	0.328809	0.222454	0.201201	0.219909	0.11256	0.283214	0.291689	0.0498174	0.213044	0.0927799	0.0218684
Block 1 Pulse 55	5.5	0.0104356	0.321478	0.151065	0.264315	0.325262	0.303952	0.205435	0.191586	0.120852	0.330613	0.205992	0.194794	0.220034	0.0880089	0.256144	0.299874	0.0552059	0.208532	0.0977895	0.0230492
Block 1 Pulse 56	5.6	0.0261295	0.246489	0.149661	0.258368	0.30209	0.349121	0.201195	0.184262	0.143775	0.315672	0.205288	0.209936	0.20817	0.134581	0.260308	0.28939	0.0425586	0.20747	0.0893459	0.021059
Block 1 Pulse 57	5.7	0.0188488	0.274867	0.150004	0.270326	0.316	0.310881	0.204669	0.210835	0.167854	0.311136	0.194349	0.206708	0.20504	0.121944	0.264213	0.303722	0.0423359	0.21022	0.0898956	0.0211886
Block 1 Pulse 58	5.8	0.0297294	0.26317	0.143577	0.260414	0.307755	0.281276	0.182592	0.198638	0.172344	0.328791	0.210622	0.209811	0.213022	0.109036	0.266739	0.294877	0.0492533	0.207156	0.0864771	0.0203829
Block 1 Pulse 59	5.9	0.0187275	0.257451	0.136089	0.255045	0.322001	0.332602	0.195555	0.175696	0.180928	0.321539	0.202066	0.164185	0.204758	0.089952	0.26409	0.288767	0.0548942	0.203785	0.0927725	0.0218667
Block 1 Pulse 60	6	0.021033	0.260248	0.159137	0.253253	0.308645	0.316245	0.215465	0.17161	0.161598	0.296414	0.182896	0.181229	0.206616	0.0839421	0.231171	0.251365	0.0614108	0.197781	0.0844793	0.019912
	Tau (scrambled)	0.2	2.05	1.76	2.71	3.8	2.65	1.8	1.5	0.76	3.64	1.43	0.96	1.53	1.29	1.61	3.35	0.38	1.84824	1.07013	0.259545
		shRNA1	Normalized EPSC amplitude
		week 1	week 1	week 1	week 1	week 1	week 2	week 2	week 2
		cell 1	cell 2	cell 3	cell 4	cell 5	cell 1	cell 2	cell 3	average	stdev	sem
Block 1 Pulse 1	0.1	1	1	1	1	1	1	1	1	1	0	0
Block 1 Pulse 2	0.2	1.01283	0.862445	0.769067	0.898948	0.891757	0.962757	0.702519	0.349687	0.806252	0.19584	0.0692398
Block 1 Pulse 3	0.3	0.869673	0.578554	0.741515	0.70804	0.461146	0.786639	0.555346	0.751238	0.681519	0.127819	0.0451908
Block 1 Pulse 4	0.4	0.704788	0.54386	0.659874	0.629138	0.45197	0.697131	0.459556	0.230963	0.54716	0.151447	0.0535446
Block 1 Pulse 5	0.5	0.671794	0.475599	0.576103	0.567284	0.195127	0.588692	0.401877	0.432708	0.488648	0.138909	0.0491119
Block 1 Pulse 6	0.6	0.660064	0.450224	0.54845	0.504698	0.313191	0.597693	0.391339	0.349141	0.47685	0.114667	0.0405408
Block 1 Pulse 7	0.7	0.600638	0.450975	0.502851	0.492676	0.295213	0.514599	0.34638	0.178183	0.422689	0.129467	0.0457736
Block 1 Pulse 8	0.8	0.527044	0.412878	0.461613	0.47589	0.299614	0.508748	0.337021	0.179734	0.400318	0.111942	0.0395774
Block 1 Pulse 9	0.9	0.602154	0.390859	0.466859	0.414168	0.325856	0.452658	0.298158	0.166323	0.38963	0.121453	0.0429402
Block 1 Pulse 10	1	0.516503	0.330016	0.376499	0.403421	0.273586	0.489817	0.287019	0.280483	0.369668	0.0885799	0.0313177
Block 1 Pulse 11	1.1	0.482963	0.334358	0.427927	0.362685	0.2921	0.388383	0.26612	0.155485	0.338753	0.095422	0.0337368
Block 1 Pulse 12	1.2	0.466236	0.312504	0.419208	0.377708	0.330471	0.372011	0.232827	0.154269	0.333154	0.0942801	0.033333
Block 1 Pulse 13	1.3	0.463082	0.328959	0.377487	0.334102	0.230815	0.412461	0.242335	0.272429	0.332709	0.0771055	0.0272609
Block 1 Pulse 14	1.4	0.465835	0.301143	0.361113	0.351038	0.302297	0.364923	0.23393	0.125562	0.31323	0.0945094	0.0334141
Block 1 Pulse 15	1.5	0.405148	0.254431	0.356703	0.290384	0.180745	0.393474	0.213157	0.144277	0.27979	0.0921434	0.0325776
Block 1 Pulse 16	1.6	0.423683	0.262928	0.367805	0.300681	0.271117	0.354262	0.203723	0.162323	0.293315	0.0813288	0.0287541
Block 1 Pulse 17	1.7	0.442667	0.261121	0.325121	0.290759	0.266448	0.32962	0.202695	0.166623	0.285632	0.079208	0.0280042
Block 1 Pulse 18	1.8	0.429627	0.236802	0.329024	0.28954	0.187292	0.314093	0.202895	0.145969	0.266905	0.0859094	0.0303736
Block 1 Pulse 19	1.9	0.389124	0.23814	0.315717	0.290778	0.20527	0.278228	0.199558	0.137792	0.256826	0.0733465	0.0259319
Block 1 Pulse 20	2	0.384236	0.2995	0.316503	0.28352	0.242997	0.315612	0.200813	0.130214	0.271674	0.0736372	0.0260347
Block 1 Pulse 21	2.1	0.439076	0.283068	0.361291	0.323074	0.232156	0.265288	0.174745	0.118953	0.274707	0.0955733	0.0337903
Block 1 Pulse 22	2.2	0.398828	0.261707	0.37148	0.280632	0.258828	0.31519	0.182272	0.136188	0.275641	0.0826067	0.0292059
Block 1 Pulse 23	2.3	0.369061	0.226943	0.283198	0.28397	0.196791	0.337975	0.151638	0.0975593	0.243392	0.0866731	0.0306436
Block 1 Pulse 24	2.4	0.366926	0.244384	0.348161	0.273448	0.227058	0.301125	0.199433	0.121984	0.260315	0.0751021	0.0265526
Block 1 Pulse 25	2.5	0.323924	0.187695	0.328492	0.228905	0.194913	0.292911	0.179537	0.0575029	0.224235	0.0848073	0.0299839
Block 1 Pulse 26	2.6	0.388117	0.285885	0.332117	0.235995	0.255769	0.231252	0.156405	0.158269	0.255476	0.074685	0.0264051
Block 1 Pulse 27	2.7	0.385267	0.227342	0.322586	0.267203	0.233498	0.253868	0.147273	0.128011	0.245631	0.0790126	0.0279352
Block 1 Pulse 28	2.8	0.355766	0.155161	0.285352	0.238152	0.201245	0.29083	0.159717	0.121191	0.225927	0.0755991	0.0267283
Block 1 Pulse 29	2.9	0.372481	0.194056	0.34768	0.25068	0.198776	0.22481	0.13789	0.0624901	0.223608	0.0955824	0.0337935
Block 1 Pulse 30	3	0.322699	0.242694	0.307556	0.253812	0.189278	0.34301	0.149706	0.200211	0.251121	0.0647412	0.0228895
Block 1 Pulse 31	3.1	0.353983	0.20361	0.302664	0.265796	0.201943	0.273643	0.153093	0.0521808	0.225864	0.088543	0.0313047
Block 1 Pulse 32	3.2	0.380779	0.196146	0.308418	0.242803	0.234303	0.290323	0.132495	0.0823156	0.233448	0.0901899	0.0318869
Block 1 Pulse 33	3.3	0.339136	0.132556	0.271893	0.244791	0.195503	0.278031	0.144739	0.198907	0.225694	0.0661105	0.0233736
Block 1 Pulse 34	3.4	0.385691	0.202789	0.288698	0.260676	0.171622	0.22256	0.144889	0.11853	0.224432	0.0808172	0.0285732
Block 1 Pulse 35	3.5	0.35761	0.183188	0.271589	0.225923	0.23001	0.256006	0.133373	0.0610274	0.214841	0.0843713	0.0298298
Block 1 Pulse 36	3.6	0.366295	0.190113	0.266951	0.253681	0.187453	0.267032	0.166039	0.181144	0.234838	0.0628149	0.0222084
Block 1 Pulse 37	3.7	0.305984	0.229196	0.269815	0.227086	0.212998	0.236793	0.138918	0.0785267	0.212415	0.0675178	0.0238711
Block 1 Pulse 38	3.8	0.36336	0.222718	0.296581	0.228624	0.223731	0.244754	0.124642	0.0623139	0.22084	0.0873766	0.0308923
Block 1 Pulse 39	3.9	0.359308	0.304171	0.255367	0.21799	0.2306	0.22993	0.11127	0.0810292	0.223708	0.0858651	0.0303579
Block 1 Pulse 40	4	0.33546	0.17786	0.268953	0.223823	0.141569	0.277131	0.133675	0.0673011	0.203221	0.0832542	0.0294348
Block 1 Pulse 41	4.1	0.351157	0.231473	0.243784	0.248861	0.172212	0.260113	0.129184	0.216865	0.231706	0.0610187	0.0215734
Block 1 Pulse 42	4.2	0.317047	0.185043	0.259321	0.22643	0.247505	0.267736	0.102163	0.0495198	0.206845	0.0842819	0.0297982
Block 1 Pulse 43	4.3	0.332488	0.185888	0.329024	0.242203	0.195771	0.232574	0.111295	0.0553529	0.210574	0.0902471	0.0319072
Block 1 Pulse 44	4.4	0.342314	0.161851	0.281347	0.238845	0.196147	0.197947	0.11704	0.0680941	0.200448	0.0822601	0.0290833
Block 1 Pulse 45	4.5	0.337826	0.224009	0.280866	0.23592	0.173232	0.244979	0.156079	0.0647105	0.214703	0.0779779	0.0275694
Block 1 Pulse 46	4.6	0.26052	0.157367	0.277571	0.197322	0.225931	0.280281	0.108259	0.0591418	0.195799	0.0764349	0.0270238
Block 1 Pulse 47	4.7	0.330729	0.175512	0.291613	0.214464	0.164592	0.187848	0.104621	0.0549476	0.190541	0.0844947	0.0298734
Block 1 Pulse 48	4.8	0.308628	0.170137	0.271488	0.21694	0.174949	0.156793	0.107632	0.0764296	0.185375	0.0730359	0.0258221
Block 1 Pulse 49	4.9	0.302551	0.146452	0.254303	0.248448	0.147526	0.240366	0.101887	0.279954	0.215186	0.0682248	0.0241211
Block 1 Pulse 50	5	0.302563	0.233375	0.25628	0.230293	0.189224	0.220169	0.123865	0.0596352	0.201925	0.0722065	0.0255289
Block 1 Pulse 51	5.1	0.313614	0.223492	0.224875	0.211501	0.126597	0.269564	0.109188	0.0650101	0.19298	0.0794616	0.0280939
Block 1 Pulse 52	5.2	0.347542	0.207483	0.244595	0.234044	0.195664	0.240534	0.0852526	0.046894	0.200251	0.0889115	0.031435
Block 1 Pulse 53	5.3	0.267604	0.150888	0.274935	0.202517	0.168295	0.207876	0.0887651	0.0503833	0.176408	0.0741424	0.0262133
Block 1 Pulse 54	5.4	0.3284	0.205113	0.273186	0.214595	0.139208	0.2173	0.104621	0.0709666	0.194174	0.0802746	0.0283813
Block 1 Pulse 55	5.5	0.286503	0.178141	0.242086	0.215814	0.197274	0.232489	0.102464	0.0486386	0.187926	0.0727171	0.0257094
Block 1 Pulse 56	5.6	0.281432	0.173681	0.229792	0.232225	0.210261	0.208523	0.114331	0.0505771	0.187603	0.0687975	0.0243236
Block 1 Pulse 57	5.7	0.314293	0.184949	0.274402	0.184756	0.180477	0.195499	0.083095	0.0548595	0.184041	0.0807419	0.0285466
Block 1 Pulse 58	5.8	0.251519	0.138729	0.215953	0.216414	0.126543	0.221716	0.108234	0.0560049	0.166889	0.0644057	0.0227709
Block 1 Pulse 59	5.9	0.280571	0.169667	0.277571	0.204993	0.186702	0.218143	0.0997039	0.050119	0.185934	0.0749172	0.0264872
Block 1 Pulse 60	6	0.274142	0.158893	0.228525	0.227255	0.214876	0.240985	0.103894	0.0693101	0.189735	0.0671916	0.0237558
	Tau (shRNA1)	2.25	0.9	1.3	1.05	0.39	1.15	0.61	0.15	0.975	0.646883	0.228708

## Sheet: H
		shRNA1	Normalized EPSC amplitude
		week 1	week 1	week 1	week 1	week 1	week 2	week 2	week 2
Pulse ID	Time (s)	cell 1	cell 2	cell 3	cell 4	cell 5	cell 1	cell 2	cell 3	average	stdev	sem
Block 1 Pulse 1	0.025	1	1	1	1	1	1	1	1	1	0	0
Block 1 Pulse 2	0.05	0.715306	0.419321	0.503869	0.447249	1.02892	0.585702	0.644213	0.0212096	0.545723	0.268346	0.0948745
Block 1 Pulse 3	0.075	0.455645	0.292857	0.380423	0.199932	1.12439	0.346178	0.138887	0.0435242	0.372729	0.31063	0.109824
Block 1 Pulse 4	0.1	0.30861	0.021646	0.239573	0.156709	0.354242	0.309328	0.137353	0.0556298	0.197886	0.115932	0.040988
Block 1 Pulse 5	0.125	0.216676	0.209261	0.360282	0.103627	1.08144	0.249561	0.0850242	0.168588	0.309307	0.302769	0.107045
Block 1 Pulse 6	0.15	0.142294	0.0287281	0.146269	0.073568	0.475016	0.185232	0.0690873	0.000610229	0.140101	0.139454	0.0493044
Block 1 Pulse 7	0.175	0.134365	0.0856901	0.179568	0.0516351	0.292154	0.113041	0.0696076	0.155625	0.135211	0.0718058	0.0253872
Block 1 Pulse 8	0.2	0.0699589	0.0324691	0.100902	0.0265231	0.668509	0.0928617	0.0391303	0.00161628	0.128996	0.20639	0.0729699
Block 1 Pulse 9	0.225	0.132201	0.0219284	0.128782	0.026398	1.58962	0.0728574	0.0201265	0.0268336	0.252344	0.507341	0.179372
Block 1 Pulse 10	0.25	0.105638	0.0553856	0.0636087	0.0343818	0.567085	0.0692426	0.0193598	0.0245576	0.117407	0.171951	0.0607938
Block 1 Pulse 11	0.275	0.0964862	0.0427745	0.105595	0.0277733	0.417181	0.117814	0.0241244	0.0170369	0.106098	0.123389	0.0436245
Block 1 Pulse 12	0.3	0.044067	0.0383276	0.0840015	0.0233617	0.678503	0.0684004	0.0192503	0.106955	0.132858	0.208164	0.073597
Block 1 Pulse 13	0.325	0.00667004	0.0241871	0.0665419	0.0315062	1.81884	0.0761213	0.0108163	0.00796596	0.255331	0.591465	0.209115
Block 1 Pulse 14	0.35	0.0953451	0.038257	0.073833	0.0336316	0.617053	0.0778409	0.0135272	0.0249369	0.121803	0.189099	0.0668566
Block 1 Pulse 15	0.375	0	0.0413863	0.084644	0.0277019	0.0854774	0.0917737	0	0.0415285	0.046564	0.0349153	0.0123444
Block 1 Pulse 16	0.4	0.0887221	0.00496447	0.0839456	0.0266124	0.474591	0.06089	0.0267532	0.0286808	0.0993949	0.144525	0.0510972
Block 1 Pulse 17	0.425	0.0327385	0.0434333	0.0934995	0.0270946	1.37721	0.0764722	0.0169775	0.026949	0.211796	0.441182	0.155981
Block 1 Pulse 18	0.45	0.0890633	0.0192932	0.0732743	0.011538	0.324899	0.074156	0.0342014	0.0184718	0.0806121	0.0964298	0.0340931
Block 1 Pulse 19	0.475	0	0.0806786	0.0959019	0.0283984	0.231129	0.0716291	0	0.0200881	0.0659781	0.0712764	0.0252
Block 1 Pulse 20	0.5	0.138847	0.00635264	0.0802302	0.0286306	0.362109	0.0736295	0.0262603	0.0260749	0.0927669	0.109341	0.038658
Block 1 Pulse 21	0.525	0	0.00792904	0.0810124	0.0228081	0.156496	0.0874921	0.0276842	0.0258605	0.0511603	0.0497344	0.0175838
Block 1 Pulse 22	0.55	0.116673	0.0556915	0.056569	0.0238618	1.33298	0.0606443	0.0450724	0.0257451	0.214654	0.423538	0.149743
Block 1 Pulse 23	0.575	0.00097639	0.0330573	0.0955667	0.00560824	0.193068	0.0812803	0.0239875	0.0278561	0.0576751	0.0600833	0.0212427
Block 1 Pulse 24	0.6	0.02888	0	0.0702573	0.0171284	0.248352	0.0863691	0.0136094	0.0262893	0.0613607	0.0757935	0.026797
Block 1 Pulse 25	0.625	0.0953216	0.0266105	0.0608152	0.0116987	0.373591	0.057205	0.0284236	0.0443158	0.0872477	0.110876	0.0392004
Block 1 Pulse 26	0.65	0	0.0205637	0.0791128	0.0361678	0.247927	0.0939496	0.0216873	0.0304785	0.0662358	0.0746541	0.0263942
Block 1 Pulse 27	0.675	0.0124931	0.0270576	0.0849792	0.0273089	0.352116	0.0994946	0.0359813	0.0406709	0.0850127	0.104804	0.0370539
Block 1 Pulse 28	0.7	0	0.0118347	0.0879683	0.0328815	0.345312	0.0871412	0.0182645	0.030462	0.0767329	0.106037	0.0374898
Block 1 Pulse 29	0.725	0.0254214	0	0.0868788	0.0124489	0.470551	0.0657682	0.0327501	0.0323586	0.0907721	0.145901	0.0515836
Block 1 Pulse 30	0.75	0	0.0360454	0.0377127	0.0344353	0.505635	0.0777006	0.027383	0.0227929	0.0927131	0.157367	0.0556376
Block 1 Pulse 31	0.775	0.00209395	0.029128	0.0443333	0.0208791	0.408888	0.0927564	0.0199074	0.0302146	0.0810251	0.12641	0.0446927
Block 1 Pulse 32	0.8	0.0302563	0.0524446	0.0384669	0.0208791	0.386562	0.0687162	0.0226184	0.0285323	0.0810595	0.116455	0.041173
Block 1 Pulse 33	0.825	0.00928159	0.029928	0.0791686	0.0370966	0.482458	0.0768934	0.0153071	0.0328204	0.0953692	0.148262	0.0524186
Block 1 Pulse 34	0.85	0	0.0306103	0.0675196	0.0145922	0.388688	0.0813154	0.0140201	0.0387908	0.079442	0.119694	0.0423181
Block 1 Pulse 35	0.875	0.0220452	0.0270811	0.0832193	0.0230402	0.485435	0.0777357	0.018949	0.0264872	0.0954991	0.149359	0.0528065
Block 1 Pulse 36	0.9	0.0118343	0.0158816	0.0933318	0.0210934	0.402722	0.0738752	0.030313	0.0319793	0.0851288	0.123063	0.0435094
Block 1 Pulse 37	0.925	0.0447728	0.0385629	0.0693913	0.0270767	1.7223	0.0884397	0.0366385	0.0314185	0.257326	0.554052	0.195887
Block 1 Pulse 38	0.95	0	0.0267046	0.11677	0.0107164	0.157346	0.0784025	0.049262	0.0289941	0.0585244	0.05152	0.0182151
Block 1 Pulse 39	0.975	0.00601127	0.0419745	0.0853982	0.0236296	0.302998	0.0739805	0.0263698	0.0296043	0.0737458	0.0901349	0.0318675
Block 1 Pulse 40	1	0.0715588	0.0133876	0.0870743	0.0156459	0.751861	0.102794	0.0334347	0.0237494	0.137438	0.234402	0.0828737
Block 1 Pulse 41	1.025	0	0.0186815	0.0704808	0.0229688	0.365937	0.0865445	0.0353788	0.0291261	0.0786396	0.111731	0.0395028
Block 1 Pulse 42	1.05	0.0262802	0.0494094	0.0508143	0.0374895	0.465022	0.0733488	0.019086	0.0284828	0.0937417	0.141254	0.0499407
Block 1 Pulse 43	1.075	0.00307034	0.0158816	0.110931	0.0212185	0.470551	0.0964414	0.0408828	0.0321112	0.098886	0.145005	0.051267
Block 1 Pulse 44	1.1	0.0133754	0.0475036	0.0862921	0.0202183	0.33872	0.101916	0.0452915	0.0256461	0.0848704	0.100308	0.0354643
Block 1 Pulse 45	1.125	0.0297623	0.0390335	0.066905	0.0394542	0.443121	0.0786832	0.0152797	0.0321937	0.0930541	0.133691	0.0472671
Block 1 Pulse 46	1.15	0.00754056	0.042798	0.0985557	0.0220758	0.279609	0.0931073	0.0157178	0.0272789	0.0733354	0.0843399	0.0298187
Block 1 Pulse 47	1.175	0	0.0387041	0.0779395	0.0209148	0.230704	0.100477	0.0293272	0.0261244	0.0655239	0.0693951	0.0245349
Block 1 Pulse 48	1.2	0.0729469	0.0554092	0.060871	0.00705496	0.200085	0.0665403	0.020373	0.0316	0.06436	0.0557719	0.0197183
Block 1 Pulse 49	1.225	0	0.0437862	0.0764869	0.019486	0.271316	0.0998456	0.0388017	0.0280705	0.0722241	0.0808484	0.0285842
Block 1 Pulse 50	1.25	0.0130695	0.027034	0.0610945	0.0193252	0.577291	0.0833509	0.0331334	0.0239309	0.104779	0.179952	0.0636227
Block 1 Pulse 51	1.275	0.000552896	0.0422098	0.0663184	0.0134669	0.279396	0.103145	0.00358717	0.0452724	0.0692435	0.0857085	0.0303025
Block 1 Pulse 52	1.3	0.00779936	0.0364689	0.0777719	0.0266124	0.303849	0.0676985	0.0229196	0.0185543	0.0702092	0.0911657	0.0322319
Block 1 Pulse 53	1.325	0.0325032	0.0595031	0.0914043	0.00950187	0.264087	0.0954236	0.0281497	0.0340574	0.0768287	0.0763386	0.0269898
Block 1 Pulse 54	1.35	0	0.038657	0.0678269	0.0170926	0.130768	0.0748579	0.0328596	0.0228094	0.0481089	0.0390115	0.0137927
Block 1 Pulse 55	1.375	0.0076229	0.0295516	0.0726597	0.00341138	0.396555	0.0942655	0.0271913	0.0252833	0.0820676	0.122404	0.0432765
Block 1 Pulse 56	1.4	0.0152223	0.0369865	0.0753974	0.0200575	0.450351	0.0952481	0.0291355	0.028153	0.0938189	0.137296	0.0485413
Block 1 Pulse 57	1.425	0	0.0301633	0.070816	0.0215221	0.500957	0.0690321	0.0114735	0.025976	0.0912425	0.156651	0.0553845
Block 1 Pulse 58	1.45	0.0161869	0.0302574	0.102131	0.0242012	0.467574	0.0815259	0.0219338	0.0248215	0.096079	0.143489	0.0507312
Block 1 Pulse 59	1.475	0.0108932	0.0277634	0.0551164	0.0283806	0.452265	0.0850004	0.0212766	0.0277077	0.0885503	0.139191	0.0492113
Block 1 Pulse 60	1.5	0.00502312	0.0530799	0.0933039	0.0353998	0.0178609	0.0855619	0.0449355	0.0352448	0.0463012	0.0286188	0.0101183
	Tau (shRNA1)	0.085	0.05	0.07	0.05	0.09	0.065	0.055	0.03	0.061875	0.0198094	0.00700367
		shRNA2	Normalized EPSC amplitude
		week 1	week 1	week 1	week 1	week 1	week 1	week 2	week 2	week 2	week 2	week 3	week 3	week 3	week 3
		cell 1	cell 2	cell 3	cell 4	cell 5	cell 6	cell 1	cell 2	cell 3	cell 4	cell 1	cell 2	cell 3	cell 4	average	stdev	sem
Block 1 Pulse 1	0.025	1	1	1	1	1	1	1	1	1	1	1	1	1	1	1	0	0
Block 1 Pulse 2	0.05	0.904003	0.824861	0.794267	0.538281	0	0.553919	0.722727	0.694531	0.954566	0.698498	0.346611	0.212574	0.328244	0.665501	0.58847	0.276886	0.0740009
Block 1 Pulse 3	0.075	0.735963	0.320902	0.569085	0.464817	0.24799	0.538126	0.77403	0.254508	0.230512	0.430467	0.257533	0.0226698	0.138806	0.350992	0.381172	0.217178	0.0580433
Block 1 Pulse 4	0.1	0.602317	0.187009	0.532414	0.627901	0.224234	0.37941	0.266977	0.173978	0.304751	0.323459	0.242979	0.0268334	0.0924645	0.201625	0.299025	0.181001	0.0483745
Block 1 Pulse 5	0.125	0.462942	0.131698	0.479424	0.467921	0.224751	0.359877	0.308492	0.288893	0.186637	0.279353	0.165344	0.0262698	0.0708895	0.163732	0.258302	0.146173	0.0390664
Block 1 Pulse 6	0.15	0.404321	0.0730891	0.407069	0.399795	0.226462	0.313228	0.210814	0.113683	0.244172	0.212791	0.203671	0.0177701	0.0733726	0.0575051	0.211267	0.133485	0.0356753
Block 1 Pulse 7	0.175	0.303759	0.0612983	0.312222	0.284826	0.235217	0.234698	0.267823	0.25742	0.241648	0.174733	0.157895	0.0189317	0.0448273	0.0962524	0.192254	0.10041	0.0268357
Block 1 Pulse 8	0.2	0.303978	0.0580805	0.368341	0.254984	0.222881	0.207351	0.279583	0.0832929	0.114105	0.1446	0.127018	0.0213701	0.035766	0.0644796	0.163274	0.109889	0.0293691
Block 1 Pulse 9	0.225	0.31229	0.0447383	0.283951	0.224719	0.203741	0.15481	0.133524	0.101139	0.202079	0.14153	0.0998867	0.0358507	0.0269116	0.0598498	0.144644	0.0910263	0.0243278
Block 1 Pulse 10	0.25	0.206471	0.0254548	0.278736	0.192643	0.361838	0.143057	0.246555	0.0930745	0.140831	0.0934691	0.103162	0.0335043	0.030168	0.0319715	0.141495	0.104109	0.0278242
Block 1 Pulse 11	0.275	0.257107	0.0163186	0.15962	0.19403	0.262396	0.151632	0.224371	0.075378	0.177357	0.0897161	0.088954	0.0122033	0.0237097	0.053372	0.127583	0.0879059	0.0234938
Block 1 Pulse 12	0.3	0.132318	0.0293161	0.184734	0.130584	0.262396	0.213575	0.233843	0.0504387	0.191537	0.0770147	0.0808824	0.0208065	0.0247661	0.0488416	0.120075	0.0841141	0.0224804
Block 1 Pulse 13	0.325	0.145414	0.0206281	0.18978	0.111842	0.228492	0.108493	0.154616	0.0834796	0.110171	0.0628245	0.0799701	0.0252116	0.0218909	0.0381314	0.0986388	0.0643212	0.0171906
Block 1 Pulse 14	0.35	0.136029	0.027282	0.137747	0.0766151	0.198408	0.0777691	0.171306	0.0789248	0.265776	0.0732462	0.0549674	0.0190467	0.0209434	0.0654135	0.100248	0.0725836	0.0193988
Block 1 Pulse 15	0.375	0.0957967	0.0195479	0.178279	0.0672793	0.245483	0.098395	0.0952485	0.0890424	0.239718	0.0695862	0.0616154	0.0212781	0.0277394	0.0684934	0.0983931	0.0730089	0.0195125
Block 1 Pulse 16	0.4	0.0636765	0.0242596	0.115198	0.064716	0.234859	0.108625	0.0754241	0.0555908	0.0873794	0.0344131	0.0540828	0.0217841	0.0260948	0.077455	0.0745399	0.0547383	0.0146294
Block 1 Pulse 17	0.425	0.0650588	0.0158589	0.130588	0.0648571	0.389773	0.0781995	0.104897	0.0890424	0.372532	0.0449433	0.0338208	0.0237394	0.0277176	0.082661	0.108835	0.119933	0.0320535
Block 1 Pulse 18	0.45	0.0324476	0.0199041	0.111478	0.0617295	0.0415838	0.120974	0.185286	0.0816128	0.191908	0.0236038	0.0553544	0.0231183	0.0268136	0.0765012	0.0751653	0.0578462	0.01546
Block 1 Pulse 19	0.475	0.0445608	0.0196973	0.0897739	0.0408943	0.189574	0.102136	0.0660225	0.0412171	0.335412	0.0394844	0.0284996	0.0239119	0.02518	0.0557366	0.0787215	0.086362	0.0230812
Block 1 Pulse 20	0.5	0.0260272	0.0180654	0.0842494	0.0344039	0.215917	0.0726044	0.127855	0.0454732	0.143059	0.0376389	0.0266613	0.0255912	0.0328037	0.0805548	0.0693503	0.057561	0.0153838
Block 1 Pulse 21	0.525	0.0673869	0.0260868	0.0856305	0.0526758	0.079029	0.074657	0.0837694	0.0353183	0.160134	0.0405389	0.037207	0.02765	0.0258661	0.11803	0.0652843	0.0390065	0.0104249
Block 1 Pulse 22	0.55	0.0864117	0.0160428	0.110717	0.0608359	0.194628	0.100779	0.106235	0.0726153	0.110022	0.0326917	0.0770262	0.0272014	0.014888	0.0525176	0.0759008	0.048399	0.0129352
Block 1 Pulse 23	0.575	0.0580746	0.0357171	0.121286	0.0494071	0.264146	0.111671	0.0948964	0.0754153	0.254491	0.0494253	0	0.0221637	0.0140712	0.0542066	0.0860695	0.0812694	0.0217202
Block 1 Pulse 24	0.6	0.0484167	0.00821677	0.103614	0.0362146	0.230481	0.0923363	0.125777	0.10883	0.195991	0.0315751	0.0274906	0.0204269	0.00691578	0.0761038	0.0794564	0.0689515	0.0184281
Block 1 Pulse 25	0.625	0.0546916	0.0227312	0.117932	0.024927	0.319658	0.0588317	0.116024	0.0611163	0.134373	0.0152137	0.0150652	0.0192653	0.0108256	0.0683543	0.0742149	0.0820138	0.0219191
Block 1 Pulse 26	0.65	0.0291555	0.0151005	0.0965951	0.0571674	0.31918	0.0978321	0.044015	0.0659698	0.202301	0.0261316	0.0119554	0.0260743	0.0229146	0.0561539	0.0764676	0.0857819	0.0229262
Block 1 Pulse 27	0.675	0.0370492	0.00802141	0.0823891	0.0492425	0.23271	0.0832649	0.0601421	0.051036	0.144469	0.0324746	0.0109327	0.020634	0.0191137	0.0490204	0.0628928	0.0606509	0.0162096
Block 1 Pulse 28	0.7	0.0626762	0.000126412	0.0750888	0.0494306	0.877835	0.092237	0.0485574	0.0327049	0.210393	0.0210914	0.0166409	0.024533	0.0216731	0.0803958	0.115242	0.225514	0.060271
Block 1 Pulse 29	0.725	0.0397774	0.0194444	0.0706071	0.0322404	0.275209	0.0791927	0.0484165	0.0671271	0.038827	0.0347698	0.0151067	0.0251311	0.0210414	0.0875293	0.06103	0.0658564	0.0176009
Block 1 Pulse 30	0.75	0.0197887	0.013595	0.125994	0.0297477	0.221289	0.0859466	0.066269	0.0853089	0.247068	0.0423534	0.0586715	0.0252001	0.0207582	0.0644995	0.0790349	0.0730722	0.0195294
Block 1 Pulse 31	0.775	0.042451	0.0115495	0.113817	0.0351799	0.364783	0.0670092	0.00669028	0.0345343	0.281069	0.0311409	0	0.0229228	0.0250711	0.0644399	0.0786184	0.108722	0.0290571
Block 1 Pulse 32	0.8	0.00127317	0.0188584	0.110829	0.0432459	0.0660167	0.108559	0.0497898	0.0787008	0.232665	0.0241311	0.0195161	0.0251311	0.0283819	0.0557366	0.0616311	0.0593485	0.0158616
Block 1 Pulse 33	0.825	0.0270821	0.0191227	0.139382	0.0270199	0.215281	0.0943228	0.100389	0.115624	0.258278	0.0234952	0.0540137	0.0283171	0.0180464	0.0460597	0.0833167	0.076555	0.0204602
Block 1 Pulse 34	0.85	0.0134228	0.00432099	0.061813	0.0275137	0.188938	0.112035	0.0997204	0.0418144	0.101262	0.0279306	0	0.037875	0.0177414	0.0747526	0.0577957	0.0528606	0.0141276
Block 1 Pulse 35	0.875	0.045543	0.0165829	0.110604	0.0541103	0.522483	0.10058	0.0608464	0.0813888	0.12925	0.0130426	0.0273109	0.02788	0.00446531	0.0784684	0.0908968	0.130043	0.0347555
Block 1 Pulse 36	0.9	0.0596024	0.0190767	0.0827273	0.0240569	0.236331	0.0815102	0.0984176	0.0755273	0.215739	0.0191529	0.0200547	0.0248781	0.0139405	0.0384891	0.0721074	0.071274	0.0190488
Block 1 Pulse 37	0.925	0.0465615	0.0170541	0.136423	0.0127222	0.0537207	0.0670423	0.0742621	0.0669031	0.189458	0.0325366	0.0189352	0.0233829	0.0109346	0.0668243	0.05834	0.0506852	0.0135462
Block 1 Pulse 38	0.95	0.0381768	0.00518289	0.0962005	0.0553567	0.211858	0.109651	0.0758115	0.0931865	0.0525612	0.0241156	0.0768189	0.024464	0.0162385	0.0537893	0.0666723	0.0525575	0.0140466
Block 1 Pulse 39	0.975	0.0261909	0.0426468	0.0992728	0.0285249	0.0777955	0.106904	0	0.0419638	0.267038	0.0514103	0	0.0263963	0.0131563	0.0735008	0.0610571	0.0681897	0.0182245
Block 1 Pulse 40	1	0.0259908	0.0217084	0.099752	0.0435516	0.192598	0.0927005	0.0849314	0.0805675	0.231849	0.0143763	0.0568056	0.0238314	0.0072534	0.0813695	0.0755204	0.066198	0.0176922
Block 1 Pulse 41	1.025	0.0427602	0.0133422	0.0687186	0.0322875	0.23271	0.134548	0.096833	0.0642524	0.0970304	0.0216187	0.0353549	0.0189087	0.0294275	0.0971069	0.0703499	0.0595051	0.0159034
Block 1 Pulse 42	1.05	0.0402685	0.0164221	0.109307	0.0448685	0.399801	0.0985936	0.0694381	0.0554415	0.159688	0.0202695	0.0337517	0.0260628	0.024483	0.0957159	0.0852937	0.0995953	0.026618
Block 1 Pulse 43	1.075	0.050381	0.012147	0.0956085	0.0360735	0.04616	0.102169	0.0504236	0.0472653	0.146845	0.0118639	0.0236759	0.0258902	0.0263344	0.0867941	0.0544023	0.03942	0.0105354
Block 1 Pulse 44	1.1	0.0294102	0.0444395	0.0823609	0.0322169	0.209829	0.142395	0.00471841	0.0568975	0.281292	0.0180828	0.0166962	0.0394507	0.0197563	0.0861582	0.0759788	0.0815744	0.0218017
Block 1 Pulse 45	1.125	0.0337753	0.023731	0.0889002	0.0148386	0.0906486	0.102533	0.0761284	0.0500653	0.196511	0.0162838	0	0.0214046	0.0225335	0.0808727	0.0584447	0.0522027	0.0139518
Block 1 Pulse 46	1.15	0.0399956	0.0410839	0.0978635	0.038966	0.212694	0.0910451	0.0714452	0.0772074	0.187305	0.0177106	0.0280987	0.0242455	0.0222176	0.0764019	0.0733057	0.0600317	0.0160441
Block 1 Pulse 47	1.175	0.0400684	0.007895	0.0848131	0.0248329	0.0569837	0.134515	0.04567	0.0718312	0.120119	0.00669963	0.00225287	0.0216806	0.0313661	0.0445495	0.0495198	0.0408098	0.0109069
Block 1 Pulse 48	1.2	0.044579	0.0314995	0.0913524	0.0563443	0.298289	0.112134	0.0572547	0.106963	0.106459	0.0399806	0.0378428	0.0234174	0.0200285	0.0488614	0.0767861	0.0712117	0.0190321
Block 1 Pulse 49	1.225	0.0618759	0.0158704	0.100288	0.0343569	0.442181	0.121537	0.0543673	0.0975173	0.178471	0.0305205	0.0539031	0.024211	0.0271948	0.114156	0.0968892	0.10979	0.0293426
Block 1 Pulse 50	1.25	0.0377949	0.0209499	0.0744405	0.0302181	0.0740549	0.121703	0.0389093	0.0652604	0.151819	0.0237434	0.037442	0.0249471	0.0250493	0.0638239	0.0564396	0.0393527	0.0105174
Block 1 Pulse 51	1.275	0.0339754	0.0140892	0.0299059	0.0414352	0.200955	0.121405	0.0268316	0.0569722	0.166815	0.0189047	0.0184653	0.024096	0.0147246	0.0636848	0.0594471	0.0600994	0.0160622
Block 1 Pulse 52	1.3	0.0300649	0.0147557	0.114409	0.021376	0.0955432	0.133058	0.0711283	0.0855329	0.0942094	0.0169042	0.00819604	0.024211	0.0118494	0.0697254	0.0564974	0.0429716	0.0114846
Block 1 Pulse 53	1.325	0.0143322	0.0168128	0.0948193	0.0225754	0.235655	0.124947	0.110883	0.0798208	0.198738	0.0215877	0.0123977	0.0230033	0.0181771	0.0710368	0.0746275	0.0722454	0.0193084
Block 1 Pulse 54	1.35	0.0418508	0.0194904	0.0845594	0.0296537	0.062316	0.122464	0.0496137	0.0660444	0.153452	0.024038	0.00284719	0.0287656	0.0155741	0.0720105	0.0551914	0.0426153	0.0113894
Block 1 Pulse 55	1.375	0.0242084	0.0231449	0.0922262	0.0230222	0.279546	0.138355	0.069086	0.0717939	0.193096	0.0287991	0.0223767	0.0263043	0.0103029	0.0717522	0.0767153	0.0782217	0.0209056
Block 1 Pulse 56	1.4	0.0103672	0	0.0720446	0.0242685	0.0935137	0.102269	0.0768678	0.0955385	0.203044	0	0.0570959	0.0248436	0.0123613	0.0695267	0.0601243	0.0551979	0.0147523
Block 1 Pulse 57	1.425	0.0470526	0.0201799	0.0653363	0.0745692	0.225348	0.139812	0.0835229	0.073138	0.0554566	0.0173384	0.120315	0.0193343	0.0134939	0.0544053	0.072093	0.0579847	0.0154971
Block 1 Pulse 58	1.45	0.0319383	0.00782605	0.0923107	0.0189069	0.0643056	0.119418	0.0535223	0.0907224	0.235412	0.0261472	0	0.0259707	0.00952962	0.072547	0.0606112	0.0621103	0.0165997
Block 1 Pulse 59	1.475	0.0374311	0.0175483	0.0914651	0.0369201	0.214684	0.136965	0.0374304	0.0748927	0.190646	0.0128099	0.00623341	0.0222557	0.011686	0.0968088	0.0705554	0.0680249	0.0181804
Block 1 Pulse 60	1.5	0.0168422	0.0482664	0.127262	0.0489133	0.072503	0.11773	0.0502123	0.0760874	0.273274	0.0263798	0.00523828	0.0241305	0.0257681	0.0872909	0.0714213	0.0687711	0.0183798
	Tau (shRNA2)	0.15	0.06	0.15	0.15	0.025	0.09	0.08	0.055	0.055	0.08	0.04	0.035	0.04	0.065	0.0767857	0.0436598	0.0116686
		scrambled	Normalized EPSC amplitude
		week 1	week 1	week 1	week 1	week 1	week 1	week 1	week 1	week 1	week 2	week 2	week 2	week 2	week 2	week 2	week 3	week 3	week 3	week 3
		cell 1	cell 2	cell 3	cell 4	cell 5	cell 6	cell 7	cell 8	cell 9	cell 1	cell 2	cell 3	cell 4	cell 5	cell 6	cell 1	cell 2	cell 3	cell 4	average	stdev	sem
Block 1 Pulse 1	0.025	1	1	1	1	1	1	1	1	1	1	1	1	1	1	1	1	1	1	1	1	0	0
Block 1 Pulse 2	0.05	0.444242	0.506155	0.638505	0.71415	0.728858	0.182697	0.733095	0.776944	0.896227	0.286038	0.592472	0.959422	0.750101	0.561023	0.555868	0	0.661326	0.646389	0.450972	0.583394	0.237088	0.0543917
Block 1 Pulse 3	0.075	0.30595	0.415467	0.425999	0.288394	0	0	0.439949	0.406204	0.570593	0.398681	0.286815	0.410725	1.06727	0.442352	0.376303	0.00604071	0.169045	0.418345	0.124957	0.3449	0.242709	0.0556812
Block 1 Pulse 4	0.1	0.18408	0.170739	0.326714	0.245243	0.220254	0.3694	0.309078	0.332285	0.360634	0.16514	0.217909	0.540225	0.34759	0.244621	0.323522	0.062529	0.141775	0.262031	0.063886	0.257245	0.116008	0.0266141
Block 1 Pulse 5	0.125	0.201594	0.223804	0.237695	0.188423	0.137171	0.100455	0.254102	0.277824	0.297255	0.181626	0.175712	0.486235	0.666343	0.296494	0.271938	0.0286856	0.085764	0.306975	0.0415899	0.23472	0.150051	0.034424
Block 1 Pulse 6	0.15	0.133843	0.0837172	0.169432	0.126792	0.114957	0.136041	0.214741	0.245112	0.22359	0.200698	0.125169	0.37757	0.200567	0.157019	0.231894	0.0243797	0.0773964	0.200227	0.0337598	0.161942	0.0831033	0.0190652
Block 1 Pulse 7	0.175	0.155281	0.122395	0.135004	0.130025	0.0568606	0.0757922	0.140604	0.188276	0.174343	0.172295	0.0490049	0.37973	0.487849	0.199109	0.2062	0.0136923	0.0765739	0.229674	0.0397305	0.159602	0.115867	0.0265817
Block 1 Pulse 8	0.2	0.105934	0.070921	0.120001	0.0985201	0.063082	0.07435	0.0952882	0.170313	0.16474	0.16111	0.0710107	0.273824	0.0125557	0.106271	0.176827	0.0162944	0.030212	0.170914	0.0265097	0.10572	0.0677102	0.0155338
Block 1 Pulse 9	0.225	0.0475266	0.120071	0.0828421	0.0829959	0.0757742	0.0672462	0.0869114	0.146479	0.104456	0.138418	0.0601385	0.318403	0.448927	0.10363	0.137271	0	0.052167	0.124236	0.0210508	0.116765	0.104199	0.023905
Block 1 Pulse 10	0.25	0.0842535	0.0503171	0.0796885	0.0704905	0.0492034	0.0386706	0.0575853	0.121928	0.150448	0.124582	0.0441567	0.210101	0.0871203	0.127649	0.120794	0.0386295	0.0275071	0.140332	0.0238485	0.0867003	0.0502551	0.0115293
Block 1 Pulse 11	0.275	0.0660114	0.0728213	0.0602928	0.0644439	0.0595725	0.0411142	0.0493238	0.103734	0.0934641	0.087128	0.0177817	0.219534	0.333698	0.0594962	0.11753	0	0.0194717	0.0787557	0.0206073	0.0823569	0.0773028	0.0177345
Block 1 Pulse 12	0.3	0.0984104	0.0449776	0.0476378	0.0445302	0.0306586	0.0348783	0.047536	0.090711	0.0711392	0.100791	0.0684415	0.197074	0.0305792	0.117959	0.0965053	0.0201976	0.00385954	0.091168	0.0208632	0.0662062	0.0455808	0.0104569
Block 1 Pulse 13	0.325	0.0548073	0.0845021	0.0371087	0.0525208	0.0484157	0.0340905	0.0226506	0.0777218	0.0762596	0.0895201	0.0169108	0.12242	0.251033	0.0344899	0.0669975	0.0193303	0.0272066	0.0585638	0.0197544	0.062858	0.0537483	0.0123307
Block 1 Pulse 14	0.35	0.0762043	0.0103175	0.0390331	0.0322936	0.0393527	0.0218857	0.0223478	0.0677235	0.0868873	0.0712885	0.0211929	0.0894565	0.0194816	0.050426	0.0552506	0	0.0214331	0.0897544	0.0368646	0.0447997	0.028277	0.00648718
Block 1 Pulse 15	0.375	0.0380213	0.0714891	0.0337132	0.0352677	0.0306586	0.0193887	0.0216558	0.056375	0.0503391	0.032972	0.0795895	0.0974994	0.238437	0.0439964	0.053796	0	0.0181588	0.0226785	0.0260832	0.0510589	0.0511177	0.0117272
Block 1 Pulse 16	0.4	0.0340574	0.0125793	0.0387812	0.0266142	0.0316656	0.0172388	0.0187145	0.0581354	0.0546857	0.0611167	0.026346	0.0603863	0.00648036	0.0744908	0.0535271	0.0315975	0.00474533	0.0912608	0.0432105	0.0392439	0.0236147	0.00541758
Block 1 Pulse 17	0.425	0.0144804	0.0297234	0.020111	0.0245628	0.0160023	0.0178397	0.0239915	0.0347889	0.043034	0.0318729	0.0716204	0.0856061	0.212434	0.0292314	0.0194355	0.0131811	0	0.0343789	0.0344251	0.0398274	0.0462781	0.0106169
Block 1 Pulse 18	0.45	0.0556971	0.0101006	0.038086	0.0119141	0.0127819	0.014862	0.02118	0.0413605	0.0571208	0.0420231	0.0557838	0.0326852	0.0323613	0.062068	0.0362552	0	0	0.0624639	0.0214091	0.032008	0.0206257	0.00473186
Block 1 Pulse 19	0.475	0.0459896	0.0233821	0.0116676	0.0122546	0.0116054	0.00958752	0.0253035	0.0390104	0.0931	0.0300627	0.0339812	0.104387	0.163629	0.0529518	0.0219658	0.0138162	0.0155172	0.00494222	0.0133743	0.0382383	0.0407391	0.00934619
Block 1 Pulse 20	0.5	0.0514501	0.024828	0.0128566	0.0205407	0.0289238	0.00101484	0.00984746	0.026551	0.0715716	0.0397173	0.0118448	0.0584825	0.0161604	0.02643	0.0227237	0.0166507	0	0.0513619	0.0496247	0.0284516	0.0200338	0.00459608
Block 1 Pulse 21	0.525	0.0196983	0.0201392	0.0225997	0.00825032	0.0174081	0.0151424	0.000749733	0.0160998	0.0645396	0.0212055	0.0568434	0.0558087	0.109194	0.00810581	0.0102678	0	0.0176368	0	0.0292733	0.0259454	0.027485	0.0063055
Block 1 Pulse 22	0.55	0.0490636	0.0197158	0.0089875	0.0159721	0.0119245	0.026546	0.0102512	0.021022	0.046038	0.027606	0.054637	0.0355516	0	0.0137776	0.0278576	0.00810074	0.0294527	0.0372575	0.025998	0.0247242	0.0149164	0.00342206
Block 1 Pulse 23	0.575	0.0337338	0.0217917	0.0260154	0.0152734	0.00715867	0.00803856	0.0120534	0.010699	0.0521824	0.0311187	0.0191752	0.0583756	0.125921	0.030724	0.00947329	0.00571544	0.00786144	0	0.027738	0.0264763	0.0286746	0.00657841
Block 1 Pulse 24	0.6	0.022651	0.0105447	0.0133503	0.0164559	0.0263016	0	0.0158742	0.0204922	0.0695917	0.018835	0.0440116	0.0190378	0.00635885	0.0241797	0.0290188	0	0.00181904	0.0279303	0.0358069	0.0211715	0.0165839	0.00380461
Block 1 Pulse 25	0.625	0.0333293	0.0105344	0.0127759	0.00209617	0.0114559	0.0238486	0.0089968	0.0267134	0.0617405	0.0276275	0.0594272	0.0713812	0.0990684	0.0417461	0.0253395	0.0188346	0.0120057	0	0.0189526	0.0297828	0.0261302	0.00599467
Block 1 Pulse 26	0.65	0.012903	0.0187346	0.0304184	0.0109915	0.0269098	0.01804	0.0285331	0.0138694	0.0589641	0.0299981	0.030091	0.00921945	0	0.0218604	0.00851985	0.0213593	0.00759253	0.022111	0.0381099	0.0214856	0.0133778	0.00306909
Block 1 Pulse 27	0.675	0.0207499	0.0160494	0.0170783	0.0101584	0.0210174	0.0127656	0.00990513	0	0.0572801	0.0446092	0.0349683	0.0251342	0.0553665	0.0259937	0.0266352	0	0.00553622	0.0183244	0.0238826	0.0223923	0.0162818	0.0037353
Block 1 Pulse 28	0.7	0.063625	0.0534567	0.0153956	0.0145747	0.0115157	0.00466023	0.00830474	0.0013502	0.0524783	0.0349331	0.0666415	0.0248134	0	0.0303336	0.0140938	0.00974257	0.013018	0.0195625	0.0284374	0.0245756	0.0206971	0.00474824
Block 1 Pulse 29	0.725	0.0220847	0	0.0149523	0.00702308	0.0147361	0.00753115	0.000173015	0.0170996	0.050157	0.0418938	0.0305555	0.0217973	0.0968813	0.0314588	0.0233837	0.00978904	0.00968048	0.00867726	0.0271921	0.0228982	0.0223246	0.00512161
Block 1 Pulse 30	0.75	0.0476075	0.0562452	0.0165039	0.0165813	0.00282159	0.0217655	7.20897e-05	0.0129209	0.0492012	0.0321315	0.0348667	0.0288135	0	0.0277618	0.0105734	0.0367709	0.00300538	0	0.0279086	0.0223974	0.0176641	0.00405242
Block 1 Pulse 31	0.775	0.0249565	0	0.0124334	0.0173517	0.0102893	0.0226736	0.0146342	0.0122543	0.061968	0.0292869	0.0242267	0	0.0853382	0.00794507	0.0240438	0.000820916	0.0147264	0.0044057	0.0289833	0.0208599	0.021188	0.00486085
Block 1 Pulse 32	0.8	0.0267362	0.0470535	0.0151437	0.0155959	0.019472	0.00300445	0.0148505	0.0179371	0.0345228	0.0343943	0.0450131	0.0646859	0.0497367	0.0187834	0.0268186	0.0115858	0.0121322	0.00545811	0.0196861	0.0254005	0.0165044	0.00378636
Block 1 Pulse 33	0.825	0.0385876	0	0.0152546	0.0154167	0.00951166	0.0180934	0.00719456	0.0174244	0.0567566	0.0170894	0.032878	0	0.0689753	0.0138924	0.0365363	0.00748118	0.0023094	0.00444697	0.0324804	0.0207542	0.019097	0.00438115
Block 1 Pulse 34	0.85	0.0226105	0.0753723	0.0156677	0.0167425	0.0159824	0	0.00830474	0.00264057	0.0341814	0.0403422	0.0179704	0.0408137	0.0339814	0.0097132	0	0.000944828	0.0051566	0.0066137	0.0246844	0.0195643	0.0189899	0.00435657
Block 1 Pulse 35	0.875	0.0294058	0	0.0202521	0.0215977	0.00121638	0.0279347	0.0134664	0.013032	0.0527286	0.0290283	0.0392794	0.0203427	0.0927501	0.00792211	0.024056	0.0230476	0.0322999	0.0116075	0.0170931	0.0251084	0.0207112	0.00475146
Block 1 Pulse 36	0.9	0.0178781	0.0157189	0.00829227	0.0211946	0.0191629	0	0.0147351	0.00943428	0.0424196	0.0314635	0.0515016	0	0.00972053	0.0172679	0.0322825	0.00924693	0.00982284	0.00476682	0.0190208	0.0175752	0.0136061	0.00312146
Block 1 Pulse 37	0.925	0.0216802	0.0278954	0.0163226	0.00955819	0.0369599	0.0219792	0.00601228	0.0132627	0.0596696	0.0375838	0.0330522	0	0.0712839	0.0175205	0.0174186	0.0335491	0.0182221	0.0114837	0.0176049	0.0247926	0.0177091	0.00406274
Block 1 Pulse 38	0.95	0.0350686	0.0132299	0.00823182	0	0.000249257	0.00224332	0.00322962	0.0173646	0.0533658	0.0491779	0.0533597	0.108066	0.0537465	0.0204597	0.0199122	0.0274	0.016229	0.00621131	0.026305	0.0270448	0.0270114	0.00619685
Block 1 Pulse 39	0.975	0.0178781	0.00726045	0.0213403	0	0.000458633	0.0130059	0.0226073	0.0100667	0.0552091	0.0320884	0.0364779	0	0.0292831	0.0228249	0.0242638	0.0327282	0	0.0114115	0.0052883	0.0180101	0.0150028	0.00344187
Block 1 Pulse 40	1	0.0267767	0.0214922	0	0.0201197	0.0017448	0.00212314	0.00896796	0.00510169	0.0401211	0.0325841	0.050471	0.0885367	0.109923	0.0358217	0.0258773	0.0206623	0.0164189	0.004643	0.0275162	0.0283632	0.0288495	0.00661854
Block 1 Pulse 41	1.025	0.0331675	0.0337203	0.0181261	0.0159721	0	0.00917358	0.00878053	0.0126816	0.0784443	0.0292222	0.0528661	0	0	0.00564881	0.0110012	0	0.00507751	0.00677879	0.0169396	0.0177684	0.0203554	0.00466984
Block 1 Pulse 42	1.05	0.033127	0.00663045	0.0052595	0.0193314	0.018116	0	0.0157444	0.00879337	0.0473351	0.0314419	0.0467841	0	0.00757392	0.011068	0.025474	0.0265326	0.0123853	0.00574701	0.0289662	0.0184374	0.0143634	0.00329518
Block 1 Pulse 43	1.075	0.0298103	0.0269659	0.0207458	0.0143328	0.00673992	0.0124584	0.0114767	0.000974192	0.0528196	0.0268086	0.0272459	0.0661832	0.0395707	0.0267285	0.0187632	0.00362442	0.00120215	0.000392076	0.0215114	0.0214923	0.0175585	0.0040282
Block 1 Pulse 44	1.1	0.0147636	0.026088	0.0193856	0.00593916	0	0.00295103	0.0144179	0.00186293	0.056347	0.0127362	0.0535193	0.00701619	0.0223167	0.0168087	0.0231393	0.0271677	0.00468206	0.00956459	0.0284203	0.0182698	0.015659	0.00359242
Block 1 Pulse 45	1.125	0.0305788	0.0096565	0.00268013	0.00539272	0.00907296	0	0.00870844	0.0102974	0.0331346	0.0321746	0.0625336	0.062611	0.0371405	0.018416	0.0129937	0.0228617	0.00762417	0.00943046	0.0339304	0.0215388	0.0185388	0.00425309
Block 1 Pulse 46	1.15	0.0239049	0.022969	0.00565245	0.00156765	0.0164111	0.0255578	0.011073	0.00293112	0.0520459	0.0357735	0.0212219	0	0.0286351	0.015982	0.0100356	0.0233109	0.00608984	0.00740817	0.0232003	0.0175669	0.0131497	0.00301675
Block 1 Pulse 47	1.175	0.0424706	0.0227212	0.0220053	0.0129981	0.00370895	0.0132196	0.018801	0.0237224	0.0616494	0.0356011	0.0372472	0.0667822	0.0520859	0.0201612	0.0337616	0.0156903	0.00726036	0.00907965	0.0223303	0.0274366	0.0179967	0.00412872
Block 1 Pulse 48	1.2	0.023015	0.0216781	0.0094812	0.0179877	0.0123731	0.000934717	0.00625739	0.00963938	0.043967	0.0215288	0.0377408	0.00143319	0.018226	0.0134791	0.0192522	0.0211115	0.0144891	0.00654148	0.00293415	0.0158984	0.0113315	0.00259962
Block 1 Pulse 49	1.225	0.0220443	0.0170822	0.0151538	0.0221711	0.000384283	0	0.0192191	0.00607588	0.0548678	0.0451695	0.0320942	0.00656699	0.0577157	0.0120095	0.0379909	0.0148075	0.0217336	0.00142385	0.0338622	0.0221249	0.0174604	0.00400568
Block 1 Pulse 50	1.25	0.0347045	0.0190858	0.0324437	0.013222	0.0101099	0.000160237	0.0235301	0.00952829	0.0297665	0.0429067	0.0243863	0	0	0.020896	0.0126025	0	0.00567858	0.00201197	0.0262197	0.0161712	0.0133647	0.00306608
Block 1 Pulse 51	1.275	0.0203859	0.0109991	0.0156576	0.00769493	0.0222238	0.0285089	0.00670435	0.00271748	0.0515907	0.0462901	0.0206994	0.064964	0.0348319	0.0202301	0.0249117	0.0457854	0.0209111	0.0104829	0.0447458	0.0263334	0.0172664	0.00396118
Block 1 Pulse 52	1.3	0.0138737	0.0264805	0.0197483	0.00318905	0.00884365	0.00895993	0.011765	0.0111092	0.0386874	0.039157	0.0155608	0.0915528	0.0313487	0.0213782	0.00933883	0	0.0105346	0.000608749	0.0357387	0.0209408	0.0210185	0.00482197
Block 1 Pulse 53	1.325	0.0162197	0.0100696	0.0396075	0.0134101	0	0.0274673	0.0207618	0.00318749	0.0414865	0.0664397	0.0554644	0	0.0379911	0.0243174	0.0403623	0.0164028	0	0.0199752	0.0341863	0.0245973	0.01904	0.00436807
Block 1 Pulse 54	1.35	0.0146422	0.0290211	0.00830235	0.00474774	0.0186943	0	0.0191903	0.0118954	0.0454918	0.0436179	0.0579611	0.10135	0.0293641	0.0222278	0.0362919	0	0.0158494	0.0186236	0.051433	0.0278265	0.0245124	0.00562354
Block 1 Pulse 55	1.375	0.0104356	0.0276785	0.011184	0.0128279	0	0.0108427	0.0163932	0.0203299	0.0529789	0.0396526	0.0672802	0	0.0149453	0.0134102	0.0192033	0	0	0.00431284	0.031491	0.0185772	0.0184015	0.0042216
Block 1 Pulse 56	1.4	0.0261295	0.0133022	0.0216728	0.0108213	0.0126324	0.00926705	0.0044984	0.00410186	0.0591689	0.0510312	0.0463486	0.0437015	0.0496962	0.0165331	0.0242149	0	0.0196457	0.0153322	0.0211702	0.0236457	0.0177444	0.00407085
Block 1 Pulse 57	1.425	0.0188488	0.0108752	0.0691997	0.0106421	0.00541387	0.010362	0.0118516	0.00766536	0.0698193	0.0561386	0.0401939	0.00566857	0.0467801	0	0.0311335	0	0.0142835	0.0154664	0.0187308	0.0233196	0.0223665	0.00513123
Block 1 Pulse 58	1.45	0.0297294	0.0171338	0.00323429	0.0140193	0.0136593	0.00906675	0	0.0174927	0.0722088	0.0236407	0.0704156	0	0.027906	0.0197479	0.0258773	0	0.0110724	0.00581923	0.0281474	0.0204827	0.0204211	0.00468492
Block 1 Pulse 59	1.475	0.0187275	0.0088406	0.0636782	0.0175666	0.0143472	0.0125252	0.00635831	0.0210648	0.0561422	0.0361184	0.0618368	0.148003	0.00623734	0.00714138	0.00889878	0	0.0152483	0.0108646	0.0423405	0.02926	0.0348569	0.00799671
Block 1 Pulse 60	1.5	0.021033	0.0314998	0.0118188	0.026659	0.00605197	0.20027	0.0133222	0.0150573	0.0993127	0.0559878	0.0296265	0	0.0240583	0.0274633	0.026403	0	0.0248655	0.0115766	0.0688673	0.0365196	0.0464844	0.0106643
	Tau (scrambled)	0.05	0.07	0.08	0.06	0.05	0.035	0.08	0.08	0.09	0.04	0.06	0.17	0.09	0.075	0.07	0.03	0.055	0.075	0.05	0.0689474	0.0302572	0.00694147

## Sheet: IJK
		Scrambled	Cumulative peak amplitude (pA)
		week 1	week 1	week 1	week 1	week 1	week 1	week 1	week 1	week 1	week 2	week 2	week 2	week 2	week 2	week 2	week 3	week 3	week 3	week 3
Pulse ID	Time (s)	cell 1	cell 2	cell 3	cell 4	cell 5	cell 6	cell 7	cell 8	cell 9	cell 1	cell 2	cell 3	cell 4	cell 5	cell 6	cell 1	cell 2	cell 3	cell 4	average	stdev	sem
Block 1 Pulse 1	0.025	-1257.48	-9849.65	-10096.1	-11355.8	-10202.8	-3809.05	-7055.46	-11903.9	-2235.01	-4720.36	-3503.98	-4755.55	-1255.8	-2215.02	-8322.04	-6567.59	-6431.07	-9859.21	-5963.13	-6387.32	3492.67	801.274
Block 1 Pulse 2	0.05	-1816.1	-14835.1	-16542.6	-19465.5	-17639.3	-4504.95	-12227.8	-21152.5	-4238.08	-6070.56	-5579.99	-9318.14	-2197.77	-3457.69	-12948	-6567.59	-10684.1	-16232.1	-8652.34	-10217.4	6117.68	1403.49
Block 1 Pulse 3	0.075	-2200.83	-18927.3	-20843.5	-22740.5	-17639.3	-4504.95	-15331.8	-25988	-5513.36	-7952.47	-6584.98	-11271.4	-3538.06	-4437.51	-16079.6	-6607.26	-11771.2	-20356.6	-9397.48	-12194	7345.05	1685.07
Block 1 Pulse 4	0.1	-2432.3	-20609	-24142	-25525.4	-19886.5	-5912.02	-17512.5	-29943.4	-6319.38	-8731.99	-7348.53	-13840.4	-3974.56	-4979.35	-18772	-7017.92	-12683	-22940.1	-9778.44	-13807.8	8376.48	1921.7
Block 1 Pulse 5	0.125	-2685.8	-22813.4	-26541.8	-27665.1	-21286	-6294.66	-19305.3	-33250.6	-6983.74	-9589.33	-7964.22	-16152.7	-4811.35	-5636.09	-21035.1	-7206.32	-13234.6	-25966.6	-10026.4	-15181.5	9290.8	2131.46
Block 1 Pulse 6	0.15	-2854.11	-23638	-28252.5	-29104.9	-22458.9	-6812.85	-20820.4	-36168.4	-7483.47	-10536.7	-8402.81	-17948.3	-5063.22	-5983.89	-22964.9	-7366.43	-13732.3	-27940.7	-10227.8	-16197.9	9989.75	2291.8
Block 1 Pulse 7	0.175	-3049.37	-24843.5	-29615.5	-30581.5	-23039	-7101.54	-21812.4	-38409.6	-7873.13	-11350	-8574.52	-19754.1	-5675.86	-6424.92	-24680.9	-7456.36	-14224.8	-30205.1	-10464.7	-17112.5	10604.6	2432.85
Block 1 Pulse 8	0.2	-3182.58	-25542.1	-30827	-31700.2	-23682.7	-7384.74	-22484.7	-40437	-8241.32	-12110.5	-8823.34	-21056.3	-5691.63	-6660.31	-26152.4	-7563.37	-14419	-31890.2	-10622.8	-17814.3	11144.6	2556.75
Block 1 Pulse 9	0.225	-3242.34	-26724.8	-31663.4	-32642.7	-24455.8	-7640.89	-23097.9	-42180.7	-8474.78	-12763.9	-9034.07	-22570.5	-6255.39	-6889.85	-27294.8	-7563.37	-14754.5	-33115	-10748.3	-18479.6	11590.3	2658.99
Block 1 Pulse 10	0.25	-3348.29	-27220.4	-32468	-33443.2	-24957.8	-7788.19	-23504.2	-43632.1	-8811.03	-13351.9	-9188.79	-23569.6	-6364.8	-7172.6	-28300.1	-7817.08	-14931.4	-34498.6	-10890.5	-19013.6	11965.8	2745.14
Block 1 Pulse 11	0.275	-3431.29	-27937.6	-33076.7	-34175	-25565.6	-7944.79	-23852.2	-44866.9	-9019.93	-13763.2	-9251.1	-24613.6	-6783.85	-7304.38	-29278.2	-7817.08	-15056.7	-35275.1	-11013.4	-19475.1	12290.2	2819.57
Block 1 Pulse 12	0.3	-3555.04	-28380.6	-33557.6	-34680.7	-25878.4	-8077.65	-24187.6	-45946.8	-9178.92	-14239	-9490.92	-25550.8	-6822.26	-7565.66	-30081.3	-7949.73	-15081.5	-36173.9	-11137.8	-19870.3	12556.8	2880.73
Block 1 Pulse 13	0.325	-3623.96	-29213	-33932.3	-35277.1	-26372.4	-8207.5	-24347.4	-46871.9	-9349.36	-14661.6	-9550.17	-26133	-7137.5	-7642.06	-30638.8	-8076.68	-15256.4	-36751.3	-11255.6	-20226.2	12784.7	2933.02
Block 1 Pulse 14	0.35	-3719.79	-29314.6	-34326.4	-35643.8	-26773.9	-8290.86	-24505.1	-47678.1	-9543.56	-14998.1	-9624.43	-26558.4	-7161.97	-7753.75	-31098.6	-8076.68	-15394.3	-37636.2	-11475.4	-20503.9	12988	2979.65
Block 1 Pulse 15	0.375	-3767.6	-30018.7	-34666.7	-36044.3	-27086.7	-8364.72	-24657.9	-48349.2	-9656.07	-15153.7	-9903.31	-27022.1	-7461.39	-7851.21	-31546.3	-8076.68	-15511.1	-37859.8	-11631	-20769.9	13138.8	3014.25
Block 1 Pulse 16	0.4	-3810.42	-30142.6	-35058.3	-36346.5	-27409.8	-8430.38	-24789.9	-49041.2	-9778.29	-15442.2	-9995.63	-27309.3	-7469.53	-8016.2	-31991.8	-8284.2	-15541.6	-38759.6	-11888.6	-21026.6	13316.8	3055.08
Block 1 Pulse 17	0.425	-3828.63	-30435.4	-35261.3	-36625.5	-27573	-8498.33	-24959.2	-49455.4	-9874.47	-15592.7	-10246.6	-27716.4	-7736.31	-8080.95	-32153.5	-8370.77	-15541.6	-39098.5	-12093.9	-21218	13401	3074.4
Block 1 Pulse 18	0.45	-3898.67	-30534.9	-35645.9	-36760.8	-27703.4	-8554.94	-25108.6	-49947.7	-10002.1	-15791	-10442	-27871.8	-7776.95	-8218.43	-32455.2	-8370.77	-15541.6	-39714.4	-12221.6	-21397.9	13521	3101.94
Block 1 Pulse 19	0.475	-3956.5	-30765.2	-35763.6	-36899.9	-27821.9	-8591.46	-25287.2	-50412.1	-10210.2	-15932.9	-10561.1	-28368.2	-7982.43	-8335.72	-32638	-8461.51	-15641.4	-39763.1	-12301.3	-21562.8	13578.7	3115.16
Block 1 Pulse 20	0.5	-4021.2	-31009.7	-35893.5	-37133.2	-28117	-8595.33	-25356.6	-50728.1	-10370.2	-16120.4	-10602.6	-28646.3	-8002.73	-8394.27	-32827.1	-8570.86	-15641.4	-40269.5	-12597.2	-21731.4	13670.5	3136.23
Block 1 Pulse 21	0.525	-4045.97	-31208.1	-36121.6	-37226.9	-28294.6	-8653	-25361.9	-50919.8	-10514.4	-16220.5	-10801.8	-28911.7	-8139.85	-8412.22	-32912.6	-8570.86	-15754.8	-40269.5	-12771.8	-21848	13695.1	3141.86
Block 1 Pulse 22	0.55	-4107.67	-31402.3	-36212.4	-37408.2	-28416.2	-8754.12	-25434.3	-51170	-10617.3	-16350.8	-10993.2	-29080.8	-8139.85	-8442.74	-33144.4	-8624.06	-15944.2	-40636.8	-12926.8	-21989.8	13754.5	3155.5
Block 1 Pulse 23	0.575	-4150.09	-31616.9	-36475	-37581.7	-28489.3	-8784.74	-25519.3	-51297.4	-10733.9	-16497.7	-11060.4	-29358.4	-8297.98	-8510.79	-33223.3	-8661.6	-15994.8	-40636.8	-13092.2	-22104.3	13780.1	3161.37
Block 1 Pulse 24	0.6	-4178.57	-31720.8	-36609.8	-37768.6	-28757.6	-8784.74	-25631.3	-51541.3	-10889.5	-16586.6	-11214.6	-29449	-8305.97	-8564.35	-33464.8	-8661.6	-16006.5	-40912.2	-13305.8	-22229.1	13845.4	3176.35
Block 1 Pulse 25	0.625	-4220.48	-31824.5	-36738.8	-37792.4	-28874.5	-8875.58	-25694.8	-51859.3	-11027.5	-16717	-11422.9	-29788.4	-8430.38	-8656.82	-33675.6	-8785.3	-16083.7	-40912.2	-13418.8	-22357.8	13868.1	3181.57
Block 1 Pulse 26	0.65	-4236.7	-32009.1	-37045.9	-37917.2	-29149.1	-8944.29	-25896.1	-52024.4	-11159.3	-16858.6	-11528.3	-29832.3	-8430.38	-8705.24	-33746.5	-8925.58	-16132.5	-41130.2	-13646	-22490.4	13912.5	3191.74
Block 1 Pulse 27	0.675	-4262.8	-32167.2	-37218.3	-38032.5	-29363.5	-8992.92	-25966	-52024.4	-11287.3	-17069.2	-11650.8	-29951.8	-8499.91	-8762.82	-33968.2	-8925.58	-16168.1	-41310.8	-13788.5	-22600.6	13935.9	3197.12
Block 1 Pulse 28	0.7	-4342.8	-32693.7	-37373.8	-38198	-29481	-9010.67	-26024.6	-52040.5	-11404.6	-17234.1	-11884.4	-30069.8	-8499.91	-8830.01	-34085.5	-8989.56	-16251.8	-41503.7	-13958	-22730.3	13963.5	3203.44
Block 1 Pulse 29	0.725	-4370.57	-32693.7	-37524.7	-38277.8	-29631.3	-9039.36	-26025.8	-52244.1	-11516.7	-17431.8	-11991.4	-30173.4	-8621.57	-8899.69	-34280.1	-9053.85	-16314.1	-41589.3	-14120.2	-22831.5	13984.2	3208.19
Block 1 Pulse 30	0.75	-4430.44	-33247.7	-37691.3	-38466.1	-29660.1	-9122.26	-26026.3	-52397.9	-11626.6	-17583.5	-12113.6	-30310.5	-8621.57	-8961.18	-34368.1	-9295.35	-16333.4	-41589.3	-14286.6	-22954.3	14009.2	3213.93
Block 1 Pulse 31	0.775	-4461.82	-33247.7	-37816.9	-38663.1	-29765.1	-9208.63	-26129.6	-52543.7	-11765.1	-17721.8	-12198.5	-30310.5	-8728.74	-8978.78	-34568.2	-9300.74	-16428.1	-41632.7	-14459.4	-23048.9	14026.5	3217.9
Block 1 Pulse 32	0.8	-4495.44	-33711.1	-37969.8	-38840.2	-29963.8	-9220.07	-26234.3	-52757.3	-11842.3	-17884.1	-12356.2	-30618.1	-8791.2	-9020.39	-34791.4	-9376.83	-16506.1	-41686.5	-14576.8	-23191.7	14087.1	3231.8
Block 1 Pulse 33	0.825	-4543.97	-33711.1	-38123.8	-39015.3	-30060.8	-9288.99	-26285.1	-52964.7	-11969.1	-17964.8	-12471.4	-30618.1	-8877.82	-9051.16	-35095.4	-9425.96	-16521	-41730.3	-14770.5	-23288.9	14115.6	3238.35
Block 1 Pulse 34	0.85	-4572.4	-34453.5	-38282	-39205.4	-30223.9	-9288.99	-26343.7	-52996.1	-12045.5	-18155.2	-12534.4	-30812.2	-8920.49	-9072.67	-35095.4	-9432.17	-16554.2	-41795.6	-14917.7	-23405.3	14165.1	3249.69
Block 1 Pulse 35	0.875	-4609.37	-34453.5	-38486.4	-39450.7	-30236.3	-9395.4	-26438.7	-53151.2	-12163.4	-18292.2	-12672	-30908.9	-9036.97	-9090.22	-35295.6	-9583.54	-16761.9	-41910	-15019.6	-23524	14184.6	3254.17
Block 1 Pulse 36	0.9	-4631.86	-34608.4	-38570.1	-39691.4	-30431.8	-9395.4	-26542.7	-53263.5	-12258.2	-18440.8	-12852.5	-30908.9	-9049.17	-9128.47	-35564.3	-9644.27	-16825.1	-41957	-15133.1	-23626.1	14218.2	3261.88
Block 1 Pulse 37	0.925	-4659.12	-34883.1	-38734.9	-39799.9	-30808.9	-9479.12	-26585.1	-53421.4	-12391.6	-18618.2	-12968.3	-30908.9	-9138.69	-9167.28	-35709.2	-9864.6	-16942.2	-42070.2	-15238	-23757.3	14243.4	3267.65
Block 1 Pulse 38	0.95	-4703.22	-35013.4	-38818.1	-39799.9	-30811.5	-9487.66	-26607.9	-53628.1	-12510.8	-18850.3	-13155.3	-31422.8	-9206.19	-9212.6	-35874.9	-10044.6	-17046.6	-42131.4	-15394.9	-23880	14259.3	3271.31
Block 1 Pulse 39	0.975	-4725.7	-35084.9	-39033.5	-39799.9	-30816.1	-9537.2	-26767.4	-53748	-12634.2	-19001.8	-13283.1	-31422.8	-9242.96	-9263.15	-36076.9	-10259.5	-17046.6	-42244	-15426.4	-23969.2	14272.4	3274.32
Block 1 Pulse 40	1	-4759.37	-35296.6	-39033.5	-40028.4	-30833.9	-9545.29	-26830.6	-53808.7	-12723.9	-19155.6	-13459.9	-31843.9	-9381	-9342.5	-36292.2	-10395.2	-17152.2	-42289.7	-15590.5	-24092.8	14284.6	3277.11
Block 1 Pulse 41	1.025	-4801.08	-35628.8	-39216.5	-40209.8	-30833.9	-9580.23	-26892.6	-53959.7	-12899.2	-19293.5	-13645.2	-31843.9	-9381	-9355.01	-36383.8	-10395.2	-17184.9	-42356.6	-15691.5	-24187	14320.2	3285.29
Block 1 Pulse 42	1.05	-4842.73	-35694.1	-39269.6	-40429.3	-31018.8	-9580.23	-27003.7	-54064.3	-13005	-19441.9	-13809.1	-31843.9	-9390.51	-9379.53	-36595.8	-10569.5	-17264.5	-42413.2	-15864.3	-24288.4	14335.7	3288.83
Block 1 Pulse 43	1.075	-4880.22	-35959.7	-39479.1	-40592	-31087.5	-9627.69	-27084.7	-54075.9	-13123.1	-19568.5	-13904.6	-32158.6	-9440.21	-9438.73	-36751.9	-10593.3	-17272.2	-42417.1	-15992.5	-24392	14362	3294.87
Block 1 Pulse 44	1.1	-4898.78	-36216.6	-39674.8	-40659.5	-31087.5	-9638.93	-27186.4	-54098.1	-13249	-19628.6	-14092.1	-32192	-9468.23	-9475.96	-36944.5	-10771.7	-17302.3	-42511.4	-16162	-24487.3	14373.9	3297.59
Block 1 Pulse 45	1.125	-4937.24	-36311.7	-39701.8	-40720.7	-31180.1	-9638.93	-27247.8	-54220.7	-13323.1	-19780.5	-14311.2	-32489.7	-9514.87	-9516.75	-37052.6	-10921.8	-17351.4	-42604.4	-16364.3	-24588.9	14382.7	3299.62
Block 1 Pulse 46	1.15	-4967.3	-36538	-39758.9	-40738.5	-31347.6	-9736.28	-27325.9	-54255.6	-13439.4	-19949.3	-14385.6	-32489.7	-9550.83	-9552.15	-37136.1	-11074.9	-17390.5	-42677.4	-16502.7	-24674.6	14378.9	3298.74
Block 1 Pulse 47	1.175	-5020.7	-36761.8	-39981.1	-40886.1	-31385.4	-9786.63	-27458.6	-54538	-13577.2	-20117.4	-14516.1	-32807.3	-9616.24	-9596.81	-37417.1	-11178	-17437.2	-42766.9	-16635.8	-24815	14436.8	3312.03
Block 1 Pulse 48	1.2	-5049.64	-36975.3	-40076.8	-41090.4	-31511.6	-9790.19	-27502.7	-54652.7	-13675.4	-20219	-14648.3	-32814.1	-9639.13	-9626.67	-37577.3	-11316.6	-17530.4	-42831.4	-16653.3	-24904.3	14466.8	3318.92
Block 1 Pulse 49	1.225	-5077.36	-37143.6	-40229.8	-41342.2	-31515.6	-9790.19	-27638.3	-54725	-13798.1	-20432.2	-14760.8	-32845.4	-9711.61	-9653.27	-37893.5	-11413.9	-17670.2	-42845.5	-16855.3	-25018	14489.6	3324.14
Block 1 Pulse 50	1.25	-5121	-37331.5	-40557.4	-41492.3	-31618.7	-9790.8	-27804.4	-54838.5	-13864.6	-20634.8	-14846.2	-32845.4	-9711.61	-9699.55	-37998.4	-11413.9	-17706.7	-42865.3	-17011.6	-25113.3	14528.9	3333.16
Block 1 Pulse 51	1.275	-5146.64	-37439.9	-40715.4	-41579.7	-31845.5	-9899.39	-27851.7	-54870.8	-13979.9	-20853.3	-14918.8	-33154.3	-9755.35	-9744.36	-38205.7	-11714.6	-17841.2	-42968.6	-17278.4	-25250.7	14532.3	3333.94
Block 1 Pulse 52	1.3	-5164.08	-37700.7	-40914.8	-41615.9	-31935.7	-9933.52	-27934.7	-55003	-14066.4	-21038.1	-14973.3	-33589.7	-9794.72	-9791.72	-38283.4	-11714.6	-17908.9	-42974.6	-17491.6	-25359.4	14568.5	3342.24
Block 1 Pulse 53	1.325	-5184.48	-37799.9	-41314.7	-41768.2	-31935.7	-10038.1	-28081.2	-55041	-14159.1	-21351.7	-15167.6	-33589.7	-9842.43	-9845.58	-38619.3	-11822.3	-17908.9	-43171.6	-17695.4	-25491.4	14599.9	3349.45
Block 1 Pulse 54	1.35	-5202.89	-38085.7	-41398.5	-41822.1	-32126.4	-10038.1	-28216.6	-55182.6	-14260.8	-21557.6	-15370.7	-34071.7	-9879.3	-9894.82	-38921.3	-11822.3	-18010.9	-43355.2	-18002.1	-25643.1	14652.2	3361.44
Block 1 Pulse 55	1.375	-5216.01	-38358.4	-41511.4	-41967.8	-32126.4	-10079.4	-28332.2	-55424.6	-14379.2	-21744.8	-15606.5	-34071.7	-9898.07	-9924.52	-39081.1	-11822.3	-18010.9	-43397.7	-18189.9	-25744.4	14691.1	3370.38
Block 1 Pulse 56	1.4	-5248.87	-38489.4	-41730.2	-42090.7	-32255.3	-10114.7	-28364	-55473.4	-14511.4	-21985.7	-15768.9	-34279.5	-9960.48	-9961.14	-39282.6	-11822.3	-18137.2	-43548.9	-18316.1	-25860	14720.4	3377.09
Block 1 Pulse 57	1.425	-5272.57	-38596.5	-42428.9	-42211.5	-32310.5	-10154.2	-28447.6	-55564.7	-14667.5	-22250.7	-15909.7	-34306.4	-10019.2	-9961.14	-39541.7	-11822.3	-18229.1	-43701.4	-18427.8	-25990.7	14782.4	3391.32
Block 1 Pulse 58	1.45	-5309.96	-38765.3	-42461.5	-42370.7	-32449.9	-10188.8	-28447.6	-55772.9	-14828.8	-22362.3	-16156.5	-34306.4	-10054.3	-10004.9	-39757.1	-11822.3	-18300.3	-43758.7	-18595.7	-26090.2	14809.2	3397.47
Block 1 Pulse 59	1.475	-5333.51	-38852.3	-43104.4	-42570.2	-32596.3	-10236.5	-28492.4	-56023.7	-14954.3	-22532.8	-16373.1	-35010.3	-10062.1	-10020.7	-39831.1	-11822.3	-18398.3	-43865.9	-18848.2	-26259.4	14898.6	3417.98
Block 1 Pulse 60	1.5	-5359.95	-39162.6	-43223.8	-42872.9	-32658	-10999.3	-28586.4	-56202.9	-15176.3	-22797	-16476.9	-35010.3	-10092.3	-10081.5	-40050.9	-11822.3	-18558.2	-43980	-19258.8	-26440.6	14894.9	3417.13
	RRP	3.3798	26.889	32.52	34.344	20.275	7.8241	23.598	48.344	8.128	12.645	7.8146	25.747	7.1074	7.6092	29.061	6.3813	14.358	38.826	9.5237	19.1776	13.1188	3.00967
	Pr	0.372057	0.366308	0.310459	0.330649	0.503223	0.486836	0.298986	0.246233	0.274976	0.373298	0.448389	0.184703	0.176689	0.291097	0.286365	1.02919	0.447909	0.253933	0.626136	0.384602	0.193306	0.0443475
		shRNA2	Cumulative peak amplitude (pA)
		week 1	week 1	week 1	week 1	week 1	week 1	week 2	week 2	week 2	week 2	week 3	week 3	week 3	week 3
		cell 1	cell 2	cell 3	cell 4	cell 5	cell 6	cell 1	cell 2	cell 3	cell 4	cell 1	cell 2	cell 3	cell 4	average	stdev	sem
Block 1 Pulse 1	0.025	-2796.48	-3025.92	-1804.5	-1699.63	-1278.18	-536.296	-1888.94	-2724.71	-685.12	-3559.37	-7360.03	-8844.4	-4670.16	-2559.71	-3102.39	2404.83	642.719
Block 1 Pulse 2	0.05	-5324.5	-6676.69	-3237.76	-4028.12	-1278.18	-1387.28	-3976.85	-4617.11	-1339.11	-8141.07	-9911.09	-10724.5	-6203.1	-4263.2	-5079.18	3001.58	802.206
Block 1 Pulse 3	0.075	-7382.61	-8096.97	-4264.68	-6038.82	-1595.15	-2214	-6212.97	-5310.57	-1497.04	-10964.7	-11806.5	-10925	-6851.35	-5161.64	-6308.71	3357.75	897.396
Block 1 Pulse 4	0.1	-9066.98	-8924.66	-5225.42	-8754.98	-1881.76	-2796.89	-6984.25	-5784.61	-1705.83	-13086.3	-13594.9	-11162.3	-7283.17	-5677.74	-7280.7	3784.18	1011.36
Block 1 Pulse 5	0.125	-10361.6	-9507.55	-6090.55	-10779.1	-2169.04	-3349.76	-7875.47	-6571.76	-1833.7	-14918.7	-14811.8	-11394.7	-7614.24	-6096.85	-8098.2	4154.25	1110.27
Block 1 Pulse 6	0.15	-11492.3	-9831.03	-6825.1	-12508.5	-2458.5	-3830.97	-8484.5	-6881.51	-2000.99	-16314.5	-16310.8	-11551.8	-7956.9	-6244.05	-8763.68	4545.12	1214.73
Block 1 Pulse 7	0.175	-12341.7	-10102.3	-7388.51	-13740.6	-2759.14	-4191.54	-9258.22	-7582.91	-2166.54	-17460.6	-17472.9	-11719.3	-8166.25	-6490.43	-9345.79	4838.78	1293.22
Block 1 Pulse 8	0.2	-13191.8	-10359.4	-8053.18	-14843.6	-3044.03	-4510.09	-10065.9	-7809.85	-2244.72	-18409.1	-18407.8	-11908.3	-8333.28	-6655.48	-9845.47	5111.92	1366.22
Block 1 Pulse 9	0.225	-14065.1	-10557.4	-8565.57	-15815.7	-3304.44	-4747.92	-10451.7	-8085.43	-2383.17	-19337.5	-19143	-12225.3	-8458.96	-6808.67	-10282.1	5365.1	1433.88
Block 1 Pulse 10	0.25	-14642.5	-10670.1	-9068.55	-16649.1	-3766.94	-4967.7	-11163.9	-8339.03	-2479.65	-19950.6	-19902.2	-12521.7	-8599.85	-6890.51	-10686.6	5549.64	1483.2
Block 1 Pulse 11	0.275	-15361.5	-10742.3	-9356.59	-17488.4	-4102.33	-5200.65	-11812.1	-8544.41	-2601.17	-20539	-20556.9	-12629.6	-8710.58	-7027.13	-11048.1	5739.92	1534.06
Block 1 Pulse 12	0.3	-15731.5	-10872	-9689.94	-18053.3	-4437.71	-5528.77	-12487.7	-8681.84	-2732.39	-21044.2	-21152.2	-12813.6	-8826.24	-7152.15	-11371.7	5868.08	1568.31
Block 1 Pulse 13	0.325	-16138.2	-10963.3	-10032.4	-18537.1	-4729.77	-5695.44	-12934.4	-8909.3	-2807.87	-21456.3	-21740.8	-13036.6	-8928.48	-7249.76	-11654.3	6000.22	1603.63
Block 1 Pulse 14	0.35	-16518.6	-11084.1	-10281	-18868.5	-4983.37	-5814.92	-13429.3	-9124.35	-2989.96	-21936.7	-22145.4	-13205.1	-9026.29	-7417.2	-11916	6096.88	1629.46
Block 1 Pulse 15	0.375	-16786.4	-11170.6	-10602.7	-19159.5	-5297.14	-5966.08	-13704.4	-9366.96	-3154.19	-22393.2	-22598.9	-13393.2	-9155.83	-7592.52	-12167.3	6174.71	1650.26
Block 1 Pulse 16	0.4	-16964.5	-11278	-10810.5	-19439.5	-5597.33	-6132.96	-13922.3	-9518.43	-3214.06	-22618.9	-22996.9	-13585.9	-9277.7	-7790.78	-12367.7	6225.48	1663.83
Block 1 Pulse 17	0.425	-17146.5	-11348.2	-11046.2	-19720.1	-6095.53	-6253.1	-14225.4	-9761.05	-3469.29	-22913.7	-23245.8	-13795.9	-9407.14	-8002.37	-12602.2	6229.45	1664.89
Block 1 Pulse 18	0.45	-17237.2	-11436.3	-11247.4	-19987.1	-6148.68	-6438.95	-14760.6	-9983.42	-3600.77	-23068.5	-23653.3	-14000.3	-9532.37	-8198.19	-12806.6	6283.37	1679.3
Block 1 Pulse 19	0.475	-17361.8	-11523.4	-11409.4	-20164	-6390.99	-6595.87	-14951.4	-10095.7	-3830.57	-23327.5	-23863	-14211.8	-9649.96	-8340.86	-12979.7	6294.86	1682.37
Block 1 Pulse 20	0.5	-17434.6	-11603.4	-11561.4	-20312.8	-6666.97	-6707.41	-15320.7	-10219.6	-3928.58	-23574.4	-24059.2	-14438.2	-9803.16	-8547.06	-13155.5	6313.46	1687.34
Block 1 Pulse 21	0.525	-17623	-11718.9	-11715.9	-20540.7	-6767.98	-6822.1	-15562.7	-10315.9	-4038.29	-23840.3	-24333.1	-14682.7	-9923.96	-8849.18	-13338.2	6363.88	1700.82
Block 1 Pulse 22	0.55	-17864.7	-11789.9	-11915.7	-20803.8	-7016.75	-6976.93	-15869.6	-10513.7	-4113.67	-24054.8	-24900	-14923.3	-9993.49	-8983.61	-13551.4	6451.57	1724.25
Block 1 Pulse 23	0.575	-18027.1	-11947.9	-12134.6	-21017.6	-7354.38	-7148.49	-16143.8	-10719.2	-4288.02	-24379	-24900	-15119.3	-10059.2	-9122.36	-13740.1	6445.66	1722.68
Block 1 Pulse 24	0.6	-18162.5	-11984.3	-12321.5	-21174.2	-7648.98	-7290.34	-16507.2	-11015.7	-4422.3	-24586.1	-25102.3	-15300	-10091.5	-9317.17	-13923.2	6457.52	1725.84
Block 1 Pulse 25	0.625	-18315.4	-12084.9	-12534.3	-21282	-8057.56	-7380.73	-16842.3	-11182.3	-4514.36	-24685.9	-25213.2	-15470.4	-10142.1	-9492.14	-14085.5	6443.71	1722.15
Block 1 Pulse 26	0.65	-18397	-12151.7	-12708.6	-21529.3	-8465.52	-7531.03	-16969.5	-11362	-4652.96	-24857.3	-25301.2	-15701	-10249.1	-9635.87	-14250.9	6429.83	1718.44
Block 1 Pulse 27	0.675	-18500.6	-12187.2	-12857.3	-21742.3	-8762.97	-7658.95	-17143.2	-11501.1	-4751.94	-25070.3	-25381.7	-15883.5	-10338.3	-9761.35	-14395.8	6438.47	1720.75
Block 1 Pulse 28	0.7	-18675.8	-12187.8	-12992.8	-21956.2	-9885	-7800.65	-17283.5	-11590.2	-4896.09	-25208.6	-25504.1	-16100.5	-10439.6	-9967.14	-14606.3	6387.99	1707.26
Block 1 Pulse 29	0.725	-18787.1	-12273.9	-13120.2	-22095.6	-10236.8	-7922.31	-17423.4	-11773.1	-4922.69	-25436.7	-25615.3	-16322.7	-10537.8	-10191.2	-14761.3	6396.36	1709.5
Block 1 Pulse 30	0.75	-18842.4	-12334	-13347.6	-22224.3	-10519.6	-8054.35	-17614.8	-12005.5	-5091.96	-25714.5	-26047.2	-16545.6	-10634.8	-10356.3	-14952.4	6438.46	1720.75
Block 1 Pulse 31	0.775	-18961.1	-12385.2	-13553	-22376.5	-10985.9	-8157.3	-17634.2	-12099.6	-5284.53	-25918.8	-26047.2	-16748.4	-10751.9	-10521.2	-15101.8	6409.06	1712.89
Block 1 Pulse 32	0.8	-18964.7	-12468.6	-13752.9	-22563.6	-11070.3	-8324.08	-17778	-12314	-5443.93	-26077.1	-26190.8	-16970.6	-10884.4	-10663.9	-15247.6	6408.23	1712.67
Block 1 Pulse 33	0.825	-19040.4	-12553.3	-14004.5	-22680.5	-11345.4	-8468.98	-18068	-12629.1	-5620.88	-26231.2	-26588.3	-17221.1	-10968.7	-10781.8	-15443	6432.87	1719.26
Block 1 Pulse 34	0.85	-19078	-12572.4	-14116	-22799.5	-11586.9	-8641.1	-18356.1	-12743	-5690.26	-26414.4	-26588.3	-17556	-11051.5	-10973.2	-15583.3	6429.52	1718.36
Block 1 Pulse 35	0.875	-19205.3	-12645.8	-14315.6	-23033.5	-12254.7	-8795.62	-18531.9	-12964.8	-5778.81	-26499.9	-26789.3	-17802.6	-11072.4	-11174	-15776	6424.93	1717.13
Block 1 Pulse 36	0.9	-19372	-12730.2	-14464.9	-23137.6	-12556.8	-8920.85	-18816.2	-13170.6	-5926.62	-26625.6	-26937	-18022.7	-11137.5	-11272.5	-15935.1	6428.83	1718.18
Block 1 Pulse 37	0.925	-19502.2	-12805.7	-14711	-23192.6	-12625.5	-9023.84	-19030.8	-13352.9	-6056.42	-26839	-27076.3	-18229.5	-11188.6	-11443.6	-16077	6444.76	1722.43
Block 1 Pulse 38	0.95	-19609	-12828.6	-14884.6	-23432.1	-12896.3	-9192.3	-19249.8	-13606.8	-6092.43	-26997.2	-27641.7	-18445.8	-11264.4	-11581.3	-16265.9	6524.51	1743.75
Block 1 Pulse 39	0.975	-19682.2	-13017.4	-15063.8	-23555.5	-12995.7	-9356.54	-19249.8	-13721.1	-6275.38	-27334.4	-27641.7	-18679.3	-11325.8	-11769.4	-16404.9	6519.37	1742.37
Block 1 Pulse 40	1	-19754.9	-13113.5	-15243.8	-23743.9	-13241.9	-9498.95	-19495.1	-13940.6	-6434.22	-27428.7	-28059.8	-18890.1	-11359.7	-11977.7	-16584.5	6552.38	1751.2
Block 1 Pulse 41	1.025	-19874.5	-13172.5	-15367.8	-23883.6	-13539.3	-9705.66	-19774.9	-14115.7	-6500.7	-27570.5	-28320	-19057.3	-11497.1	-12226.3	-16757.6	6567.73	1755.3
Block 1 Pulse 42	1.05	-19987.1	-13245.2	-15565	-24077.7	-14050.3	-9857.13	-19975.5	-14266.8	-6610.11	-27703.4	-28568.4	-19287.8	-11611.5	-12471.3	-16948.4	6576.79	1757.72
Block 1 Pulse 43	1.075	-20128	-13298.9	-15737.6	-24233.7	-14109.3	-10014.1	-20121.2	-14395.5	-6710.71	-27781.3	-28742.7	-19516.8	-11734.5	-12693.4	-17087	6584.26	1759.72
Block 1 Pulse 44	1.1	-20210.2	-13495.6	-15886.2	-24373.1	-14377.5	-10232.8	-20134.8	-14550.6	-6903.43	-27899.9	-28865.6	-19865.7	-11826.7	-12914	-17252.6	6557.46	1752.56
Block 1 Pulse 45	1.125	-20304.7	-13600.7	-16046.6	-24437.3	-14493.4	-10390.4	-20354.7	-14687	-7038.07	-28006.7	-28865.6	-20055	-11932	-13121	-17380.9	6530.9	1745.46
Block 1 Pulse 46	1.15	-20416.5	-13782.5	-16223.2	-24605.8	-14765.3	-10530.2	-20561.1	-14897.4	-7166.39	-28122.9	-29072.4	-20269.5	-12035.7	-13316.5	-17554.7	6535.03	1746.56
Block 1 Pulse 47	1.175	-20528.6	-13817.4	-16376.2	-24713.2	-14838.1	-10736.9	-20693.1	-15093.1	-7248.69	-28166.8	-29089	-20461.2	-12182.2	-13430.6	-17669.6	6511.65	1740.31
Block 1 Pulse 48	1.2	-20653.2	-13956.9	-16541.1	-24957	-15219.4	-10909.2	-20858.5	-15384.5	-7321.62	-28429.1	-29367.5	-20668.3	-12275.7	-13555.7	-17864.1	6553.51	1751.5
Block 1 Pulse 49	1.225	-20826.3	-14027.1	-16722.1	-25105.6	-15784.6	-11095.9	-21015.5	-15650.2	-7443.9	-28629.3	-29764.2	-20882.5	-12402.8	-13847.9	-18085.5	6578.92	1758.29
Block 1 Pulse 50	1.25	-20932	-14119.8	-16856.4	-25236.3	-15879.2	-11282.9	-21127.9	-15828	-7547.91	-28785	-30039.8	-21103.1	-12519.7	-14011.2	-18233.5	6602.86	1764.69
Block 1 Pulse 51	1.275	-21027	-14182.2	-16910.3	-25415.5	-16136.1	-11469.4	-21205.4	-15983.3	-7662.2	-28909	-30175.7	-21316.2	-12588.5	-14174.2	-18368.2	6607.25	1765.86
Block 1 Pulse 52	1.3	-21111	-14247.5	-17116.8	-25508	-16258.2	-11673.8	-21410.9	-16216.3	-7726.75	-29019.9	-30236	-21530.4	-12643.8	-14352.7	-18503.7	6600.59	1764.08
Block 1 Pulse 53	1.325	-21151.1	-14321.9	-17287.9	-25605.7	-16559.4	-11865.7	-21731.3	-16433.8	-7862.9	-29161.5	-30327.3	-21733.8	-12728.7	-14534.6	-18664.7	6591.04	1761.53
Block 1 Pulse 54	1.35	-21268.2	-14408.2	-17440.5	-25733.9	-16639	-12053.9	-21874.6	-16613.8	-7968.04	-29319.2	-30348.2	-21988.2	-12801.5	-14718.9	-18798.3	6585.93	1760.16
Block 1 Pulse 55	1.375	-21335.9	-14510.6	-17606.9	-25833.5	-16996.4	-12266.4	-22074.2	-16809.4	-8100.33	-29508.1	-30512.9	-22220.9	-12849.6	-14902.5	-18966.3	6590.19	1761.3
Block 1 Pulse 56	1.4	-21364.8	-14510.6	-17736.9	-25938.5	-17115.9	-12423.6	-22296.2	-17069.7	-8239.44	-29508.1	-30933.1	-22440.6	-12907.3	-15080.5	-19111.8	6619.5	1769.14
Block 1 Pulse 57	1.425	-21496.4	-14599.9	-17854.8	-26261.1	-17403.9	-12638.3	-22537.5	-17269	-8277.43	-29621.8	-31818.6	-22611.6	-12970.3	-15219.8	-19327.2	6750.85	1804.24
Block 1 Pulse 58	1.45	-21585.7	-14634.6	-18021.4	-26342.9	-17486.1	-12821.8	-22692.2	-17516.2	-8438.72	-29793.3	-31818.6	-22841.3	-13014.8	-15405.5	-19458.1	6735.83	1800.23
Block 1 Pulse 59	1.475	-21690.4	-14712.2	-18186.4	-26502.6	-17760.5	-13032.2	-22800.3	-17720.2	-8569.34	-29877.3	-31864.5	-23038.1	-13069.4	-15653.3	-19605.5	6713.72	1794.32
Block 1 Pulse 60	1.5	-21737.5	-14925.8	-18416.1	-26714.2	-17853.2	-13213.1	-22945.4	-17927.6	-8756.56	-30050.4	-31903.1	-23251.5	-13189.7	-15876.7	-19768.6	6692.75	1788.71
	RRP	15.601	9.9108	8.2621	17.507	1.4588	3.2698	11.96	6.3149	1.562	20.792	20.2	9.9412	8.0123	4.8796	9.97654	6.49435	1.73569
	Pr	0.17925	0.305315	0.218407	0.0970826	0.876184	0.164015	0.157938	0.431473	0.438617	0.171189	0.364358	0.889671	0.582873	0.524574	0.385782	0.258022	0.0689593
		shRNA1	Cumulative peak amplitude (pA)
		week 1	week 1	week 1	week 1	week 1	week 2	week 2	week 2
		cell 1	cell 2	cell 3	cell 4	cell 5	cell 1	cell 2	cell 3	average	stdev	sem
Block 1 Pulse 1	0.025	-4323.68	-4323.53	-3641.46	-5695.5	-478.414	-2898.56	-3714.9	-6167.91	-3905.49	1754.06	620.154
Block 1 Pulse 2	0.05	-7416.43	-6136.47	-5476.28	-8242.8	-970.662	-4596.25	-6108.09	-6298.73	-5655.71	2195.67	776.286
Block 1 Pulse 3	0.075	-9386.49	-7402.65	-6861.57	-9381.51	-1508.59	-5599.67	-6624.04	-6567.18	-6666.46	2481.46	877.328
Block 1 Pulse 4	0.1	-10720.8	-7496.24	-7733.97	-10274	-1678.06	-6496.28	-7134.3	-6910.3	-7305.5	2756.94	974.726
Block 1 Pulse 5	0.125	-11657.7	-8400.98	-9045.92	-10864.3	-2195.43	-7219.64	-7450.15	-7950.13	-8098.02	2862.74	1012.13
Block 1 Pulse 6	0.15	-12272.9	-8525.19	-9578.55	-11283.3	-2422.69	-7756.55	-7706.81	-7953.9	-8437.48	2964.74	1048.19
Block 1 Pulse 7	0.175	-12853.9	-8895.67	-10232.4	-11577.4	-2562.46	-8084.21	-7965.39	-8913.78	-8885.64	3077.07	1087.91
Block 1 Pulse 8	0.2	-13156.3	-9036.05	-10599.9	-11728.4	-2882.28	-8353.37	-8110.76	-8923.75	-9098.85	3066.95	1084.33
Block 1 Pulse 9	0.225	-13727.9	-9130.86	-11068.8	-11878.8	-3642.78	-8564.55	-8185.53	-9089.25	-9411.06	3003.49	1061.89
Block 1 Pulse 10	0.25	-14184.7	-9370.32	-11300.5	-12074.6	-3914.08	-8765.26	-8257.45	-9240.72	-9638.44	3048.03	1077.64
Block 1 Pulse 11	0.275	-14601.8	-9555.26	-11685	-12232.8	-4113.67	-9106.75	-8347.07	-9345.8	-9873.52	3109.39	1099.34
Block 1 Pulse 12	0.3	-14792.4	-9720.97	-11990.9	-12365.8	-4438.27	-9305.01	-8418.58	-10005.5	-10129.7	3079.6	1088.8
Block 1 Pulse 13	0.325	-14821.2	-9825.54	-12233.2	-12545.3	-5308.43	-9525.65	-8458.76	-10054.6	-10346.6	2888.23	1021.15
Block 1 Pulse 14	0.35	-15233.5	-9990.95	-12502	-12736.8	-5603.64	-9751.28	-8509.01	-10208.4	-10567	2933.17	1037.03
Block 1 Pulse 15	0.375	-15233.5	-10169.9	-12810.3	-12894.6	-5644.53	-10017.3	-8509.01	-10464.6	-10718	2951.51	1043.52
Block 1 Pulse 16	0.4	-15617.1	-10191.3	-13115.9	-13046.2	-5871.58	-10193.8	-8608.4	-10641.5	-10910.7	3008.81	1063.77
Block 1 Pulse 17	0.425	-15758.6	-10379.1	-13456.4	-13200.5	-6530.46	-10415.4	-8671.47	-10807.7	-11152.5	2915.42	1030.76
Block 1 Pulse 18	0.45	-16143.7	-10462.5	-13723.2	-13266.2	-6685.89	-10630.4	-8798.52	-10921.6	-11329	2976.89	1052.49
Block 1 Pulse 19	0.475	-16143.7	-10811.4	-14072.5	-13427.9	-6796.47	-10838	-8798.52	-11045.5	-11491.7	2986.59	1055.92
Block 1 Pulse 20	0.5	-16744	-10838.8	-14364.6	-13591	-6969.71	-11051.4	-8896.08	-11206.4	-11707.8	3111.3	1100.01
Block 1 Pulse 21	0.525	-16744	-10873.1	-14659.6	-13720.9	-7044.58	-11305	-8998.92	-11365.9	-11839	3117.95	1102.36
Block 1 Pulse 22	0.55	-17248.5	-11113.9	-14865.6	-13856.8	-7682.29	-11480.8	-9166.36	-11524.7	-12117.4	3094.9	1094.21
Block 1 Pulse 23	0.575	-17252.7	-11256.8	-15213.6	-13888.8	-7774.66	-11716.4	-9255.47	-11696.5	-12256.9	3095.36	1094.37
Block 1 Pulse 24	0.6	-17377.6	-11256.8	-15469.5	-13986.3	-7893.47	-11966.8	-9306.03	-11858.6	-12389.4	3125.53	1105.04
Block 1 Pulse 25	0.625	-17789.7	-11371.9	-15690.9	-14052.9	-8072.2	-12132.6	-9411.62	-12132	-12581.7	3189.44	1127.64
Block 1 Pulse 26	0.65	-17789.7	-11460.8	-15979	-14258.9	-8190.82	-12404.9	-9492.19	-12319.9	-12737	3195.23	1129.68
Block 1 Pulse 27	0.675	-17843.7	-11577.8	-16288.5	-14414.5	-8359.27	-12693.3	-9625.85	-12570.8	-12921.7	3194.85	1129.55
Block 1 Pulse 28	0.7	-17843.7	-11628.9	-16608.8	-14601.7	-8524.47	-12945.9	-9693.7	-12758.7	-13075.7	3205.08	1133.17
Block 1 Pulse 29	0.725	-17953.6	-11628.9	-16925.1	-14672.6	-8749.59	-13136.5	-9815.37	-12958.3	-13230	3216.65	1137.26
Block 1 Pulse 30	0.75	-17953.6	-11784.8	-17062.5	-14868.8	-8991.5	-13361.7	-9917.09	-13098.9	-13379.9	3175.13	1122.58
Block 1 Pulse 31	0.775	-17962.7	-11910.7	-17223.9	-14987.7	-9187.11	-13630.6	-9991.05	-13285.2	-13522.4	3150.86	1114
Block 1 Pulse 32	0.8	-18093.5	-12137.5	-17364	-15106.6	-9372.05	-13829.8	-10075.1	-13461.2	-13680	3141.65	1110.74
Block 1 Pulse 33	0.825	-18133.6	-12266.8	-17652.3	-15317.9	-9602.86	-14052.6	-10131.9	-13663.6	-13852.7	3148.83	1113.28
Block 1 Pulse 34	0.85	-18133.6	-12399.2	-17898.2	-15401	-9788.82	-14288.3	-10184	-13902.9	-13999.5	3144.07	1111.6
Block 1 Pulse 35	0.875	-18229	-12516.3	-18201.2	-15532.2	-10021.1	-14513.7	-10254.4	-14066.3	-14166.8	3162.06	1117.96
Block 1 Pulse 36	0.9	-18280.1	-12584.9	-18541.1	-15652.4	-10213.7	-14727.8	-10367	-14263.5	-14328.8	3183.48	1125.53
Block 1 Pulse 37	0.925	-18473.7	-12751.7	-18793.7	-15806.6	-11037.7	-14984.1	-10503.1	-14457.3	-14601	3096.25	1094.69
Block 1 Pulse 38	0.95	-18473.7	-12867.1	-19219	-15867.6	-11113	-15211.4	-10686.1	-14636.1	-14759.3	3130.49	1106.8
Block 1 Pulse 39	0.975	-18499.7	-13048.6	-19529.9	-16002.2	-11257.9	-15425.8	-10784.1	-14818.7	-14920.9	3151.45	1114.21
Block 1 Pulse 40	1	-18809.1	-13106.5	-19847	-16091.3	-11617.6	-15723.8	-10908.3	-14965.2	-15133.6	3192.48	1128.71
Block 1 Pulse 41	1.025	-18809.1	-13187.3	-20103.7	-16222.1	-11792.7	-15974.6	-11039.7	-15144.9	-15284.3	3198.91	1130.99
Block 1 Pulse 42	1.05	-18922.7	-13400.9	-20288.7	-16435.6	-12015.2	-16187.2	-11110.6	-15320.5	-15460.2	3203.36	1132.56
Block 1 Pulse 43	1.075	-18936	-13469.5	-20692.6	-16556.5	-12240.3	-16466.8	-11262.5	-15518.6	-15642.9	3237.33	1144.57
Block 1 Pulse 44	1.1	-18993.8	-13674.9	-21006.9	-16671.7	-12402.3	-16762.2	-11430.8	-15676.8	-15827.4	3254.82	1150.75
Block 1 Pulse 45	1.125	-19122.5	-13843.7	-21250.5	-16896.4	-12614.3	-16990.3	-11487.5	-15875.3	-16010.1	3286.15	1161.83
Block 1 Pulse 46	1.15	-19155.1	-14028.7	-21609.4	-17022.1	-12748.1	-17260.1	-11545.9	-16043.6	-16176.6	3340.33	1180.98
Block 1 Pulse 47	1.175	-19155.1	-14196.1	-21893.2	-17141.2	-12858.5	-17551.4	-11654.9	-16204.7	-16331.9	3371.27	1191.92
Block 1 Pulse 48	1.2	-19470.5	-14435.6	-22114.9	-17181.4	-12954.2	-17744.2	-11730.5	-16399.6	-16503.9	3421.68	1209.75
Block 1 Pulse 49	1.225	-19470.5	-14624.9	-22393.4	-17292.4	-13084	-18033.6	-11874.7	-16572.8	-16668.3	3441.2	1216.65
Block 1 Pulse 50	1.25	-19527	-14741.8	-22615.9	-17402.4	-13360.2	-18275.2	-11997.8	-16720.4	-16830.1	3441.95	1216.91
Block 1 Pulse 51	1.275	-19529.4	-14924.3	-22857.4	-17479.1	-13493.9	-18574.2	-12011.1	-16999.6	-16983.6	3482.67	1231.31
Block 1 Pulse 52	1.3	-19563.1	-15082	-23140.6	-17630.7	-13639.2	-18770.4	-12096.3	-17114.1	-17129.5	3519.49	1244.33
Block 1 Pulse 53	1.325	-19703.7	-15339.3	-23473.4	-17684.8	-13765.6	-19047	-12200.8	-17324.1	-17317.3	3574.22	1263.68
Block 1 Pulse 54	1.35	-19703.7	-15506.4	-23720.4	-17782.2	-13828.1	-19264	-12322.9	-17464.8	-17449.1	3605.17	1274.62
Block 1 Pulse 55	1.375	-19736.6	-15634.2	-23985	-17801.6	-14017.8	-19537.3	-12423.9	-17620.7	-17594.6	3637.41	1286.02
Block 1 Pulse 56	1.4	-19802.4	-15794.1	-24259.5	-17915.9	-14233.3	-19813.3	-12532.1	-17794.4	-17768.1	3670.15	1297.59
Block 1 Pulse 57	1.425	-19802.4	-15924.5	-24517.4	-18038.4	-14473	-20013.4	-12574.8	-17954.6	-17912.3	3701.4	1308.64
Block 1 Pulse 58	1.45	-19872.4	-16055.3	-24889.3	-18176.3	-14696.7	-20249.7	-12656.2	-18107.7	-18088	3765.64	1331.36
Block 1 Pulse 59	1.475	-19919.5	-16175.3	-25090	-18337.9	-14913	-20496.1	-12735.3	-18278.6	-18243.2	3788.67	1339.5
Block 1 Pulse 60	1.5	-19941.3	-16404.8	-25429.8	-18539.5	-14921.6	-20744.1	-12902.2	-18496	-18422.4	3847.42	1360.27
	RRP	15.477	7.7596	8.7268	11.119	2.9849	6.0657	6.8845	7.6003	8.32723	3.69672	1.30699
	Pr	0.279362	0.557184	0.417273	0.512231	0.160278	0.477861	0.539604	0.811535	0.469416	0.19493	0.0689183

## Sheet: NOPQ
	Scrambled
	week 1	week 1	week 1	week 1	week 1	week 1	week 1	week 2	week 2	week 2	week 2	week 2	week 2	week 3	week 3	week 3	week 3	week 3	week 3	week 3	week 4	week 4	week 4	week 4	week 4	week 4
	cell 1	cell 2	cell 3	cell 4	cell 5	cell 6	cell 7	cell 1	cell 2	cell 3	cell 4	cell 5	cell 6	cell 1	cell 2	cell 3	cell 4	cell 5	cell 6	cell 7	cell 1	cell 2	cell 3	cell 4	cell 5	cell 6	average	stdev	sem
F(300)	63.3181	98.8224	63.0371	475.714	218.121	93.2307	407.053	278.679	662.879	82.4782	694.169	768.54	446.341	13.7664	10.4581	37.1904	83.3646	12.1374	19.6058	11.3344	431.285	272.563	49.1253	457.764	1360.17	984.055	311.354	348.776	68.4007
F(max)	985.017	1007.81	1187.59	2615.85	1249.32	978.732	3010.41	3372.47	2220.65	668.333	3285.89	4057.99	3732.65	41.3014	110.79	639.3	283.272	174.98	147.247	168.823	6776.23	4972.26	1995.35	5408.8	8535.8	7503.69	2505.02	2451.46	480.771
F(300/Fmax	0.0642813	0.0980562	0.05308	0.181858	0.174592	0.0952567	0.135215	0.0826337	0.298506	0.123409	0.211257	0.189389	0.119578	0.333315	0.0943958	0.0581737	0.294292	0.0693645	0.133149	0.0671379	0.0636468	0.0548168	0.02462	0.0846332	0.159348	0.131143	0.130583	0.0811305	0.015911
Silent synapses (%)	0.19	0.19	0.538	0.1	0.06	0.0469799	0.14	0.16	0.24	0.03	0.33	0.08	0.25	0.2	0.17	0.32	0	0.46	0.3	0.76	0.2	0.36	0.36	0.26	0.08	0.03	0.225192	0.174935	0.0343076
	shRNA2
	week 1	week 1	week 1	week 1	week 1	week 1	week 2	week 2	week 2	week 2	week 2	week 2	week 3	week 3	week 3	week 3	week 3	week 3	week 3	week 3	week 4	week 4	week 4	week 4	week 4	week 4	week 4	week 4
	cell 1	cell 2	cell 3	cell 4	cell 5	cell 6	cell 1	cell 2	cell 3	cell 4	cell 5	cell 6	cell 1	cell 2	cell 3	cell 4	cell 5	cell 6	cell 7	cell 8	cell 1	cell 2	cell 3	cell 4	cell 5	cell 6	cell 7	cell 8	average	stdev	sem
F(300)	42.8429	44.5778	44.3482	46.3969	43.8525	111.376	345.037	217.33	177.154	148.01	199.883	82.7689	4.52931	6.50104	32.6009	31.5903	7.76935	12.9688	16.1928	9.89167	338.05	180.281	241.673	251.157	496.511	66.0813	73.903	287.053	127.155	128.476	24.2796
F(max)	683.417	644.533	883.907	650.306	208.547	1300.27	1302.71	1411.17	1199.84	1365.23	528.983	562.935	15.9918	48.6863	180.913	214.941	108.992	227.453	212.244	53.4423	3656.65	1353.57	3104.83	1964.99	2136.41	1139.27	1308.51	1263.86	990.45	902.895	170.631
F(300/Fmax	0.0626893	0.0691628	0.0501729	0.0713463	0.210276	0.0856563	0.26486	0.154007	0.147648	0.108414	0.377862	0.147031	0.283227	0.133529	0.180202	0.146972	0.0712837	0.0570173	0.0762934	0.185091	0.0924481	0.13319	0.0778377	0.127816	0.232405	0.058003	0.0564786	0.227124	0.138859	0.081915	0.0154805
Silent synapses (%)	0.43	0.07	0.56	0.43	0.41	0.27	0.07	0.3	0.05	0.44	0.1	0.37	0.66	0.43	0.1	0.26	0.44	0.44	0.6	0.21	0.53	0.16	0.13	0.09	0.04	0.38	0.13	0.06	0.291429	0.19018	0.0359406

## Sheet: TUV
	shRNA2
	week 1	week 1	week 1	week 1	week 1	week 1	week 1	week 1	week 1	week 1	week 1	week 2	week 2	week 2	week 2	week 3	week 3	week 3	week 4	week 4	week 4	week 4	week 4	week 4	week 4	week 4	week 4	week 4	week 4	week 4	week 4
	cell 1	cell 2	cell 3	cell 4	cell 5	cell 6	cell 7	cell 8	cell 9	cell 10	cell 11	cell 1	cell 2	cell 3	cell 4	cell 1	cell 2	cell 3	cell 1	cell 2	cell 3	cell 4	cell 5	cell 6	cell 7	cell 8	cell 9	cell 10	cell 11	cell 12	cell 13	average	stdev	sem
F(300)	257.356	264.674	403.313	678.3	927.665	894.348	141.462	550.239	379.363	670.591	837.335	2048.42	1935.4	1491.42	698.197	679.391	130.154	764.149	249.817	262.601	681.54	200.352	541.534	166.436	115.145	579.302	343.036	312.77	26.7957	33.4758	133.026	558.447	493.104	87.1693
F(max)	801.628	690.261	1232.77	1742.69	2342.76	2142.17	408.454	1579.1	774.786	2073.11	1151.84	3322.4	3216.44	2352.17	413.086	426.829	687.817	400.888	944.503	709.096	1673.08	478.685	839.269	681.383	482.573	1460.6	567.028	794.601	289.657	1820.21	703.176	1161.23	846.158	149.581
F(300/Fmax	0.321042	0.383441	0.327159	0.389226	0.395971	0.417497	0.346336	0.348452	0.489636	0.323471	0.726954	0.616548	0.601723	0.634063	1.6902	1.59172	0.189227	1.90614	0.264495	0.370332	0.407356	0.418547	0.645245	0.244262	0.238607	0.396619	0.604972	0.393619	0.0925083	0.0183912	0.189179	0.515579	0.436703	0.077199
	shRNA2 +rSALM1dPDZ
	week 1	week 1	week 1	week 1	week 1	week 1	week 1	week 1	week 1	week 1	week 1	week 1	week 2	week 2	week 2	week 2	week 2	week 3	week 3	week 3	week 4	week 4	week 4	week 4	week 4	week 4	week 4	week 4	week 4
	cell 1	cell 2	cell 3	cell 4	cell 5	cell 6	cell 7	cell 8	cell 9	cell 10	cell 11	cell 12	cell 1	cell 2	cell 3	cell 4	cell 5	cell 1	cell 2	cell 3	cell 1	cell 2	cell 3	cell 4	cell 5	cell 6	cell 7	cell 8	cell 9	average	stdev	sem
F(300)	988.607	1346.14	873.611	246.318	652.163	2328.11	2781.42	413.155	1729.52	1921.81	2890.63	1338.02	1854.69	2713.77	3111.73	2928.03	2849.05	578.111	1507.2	551.975	609.521	503.657	918.596	1323.13	923.866	1625.18	3125.69	2124.34	164.714	1549.06	958.438	177.977
F(max)	2284.62	3024.39	1523.04	2664.48	1524.84	4443.89	4321.03	979.044	2279.23	2681.83	3594.92	1713.59	3386	3410.07	2095.32	2325.46	5356.23	634.35	431.083	179.564	1215.35	1541.75	2658.53	2888.98	2329.07	4325.48	5176.54	4425.82	1661.13	2588.81	1390.35	258.182
F(300/Fmax	0.432723	0.445093	0.573596	0.092445	0.427694	0.523891	0.643694	0.421999	0.758819	0.716605	0.804088	0.780826	0.547753	0.795812	1.48509	1.25912	0.531913	0.911344	3.49631	3.07397	0.501518	0.326679	0.345528	0.457992	0.396667	0.375724	0.603818	0.479987	0.0991579	0.769305	0.757276	0.140623
	shRNA2 +rSALM1
	week 1	week 1	week 1	week 1	week 1	week 1	week 1	week 2	week 2	week 2	week 2	week 2	week 3	week 3
	cell 1	cell 2	cell 3	cell 4	cell 5	cell 6	cell 7	cell 1	cell 2	cell 3	cell 4	cell 5	cell 1	cell 2	average	stdev	sem
F(300)	1149.83	800.394	1819.76	4001.77	3299.94	4400.7	1046.61	931.41	3702.51	1433.76	1246.79	1167.13	1305.53	759.549	1933.26	1305.15	307.626
F(max)	2092.62	1995.1	4359.8	6921.77	5312.27	8056.51	2116.44	1521.99	1918.9	1282.26	2472.77	2974.66	1090.9	1751.77	3133.41	2189.03	515.96
F(300/Fmax	0.54947	0.401181	0.417396	0.578143	0.621192	0.54623	0.494517	0.611969	1.9295	1.11815	0.504208	0.392359	1.19674	0.433591	0.699617	0.416079	0.111202
	shRNA2 +rSALM1RAKA
	week 1	week 1	week 1	week 1	week 1	week 1	week 1	week 1	week 1	week 1	week 1	week 2	week 2	week 3	week 3	week 3	week 3	week 3	week 3	week 3	week 3	week 3	week 3
	cell 1	cell 2	cell 3	cell 4	cell 5	cell 6	cell 7	cell 8	cell 9	cell 10	cell 11	cell 1	cell 2	cell 1	cell 2	cell 3	cell 4	cell 5	cell 6	cell 7	cell 8	cell 9	cell 10	average	stdev	sem
F(300)	1336.11	851.203	2091.86	584.619	1051.89	165.49	1013.68	359.062	150.578	1509.53	-1.0909	752.693	1518.85	2281.3	486.082	517.031	605.482	242.949	516.851	1584.04	521.523	537.569	813.434	847.424	614.527	128.138
F(max)	1767.64	2475.66	4901.14	997.936	2099.61	526.24	1409.14	799.405	240.227	1961.91	937.64	1825.42	2712.56	5298.97	1189.86	1075.94	1179.36	761.128	1106.92	3738.73	808.14	1543.64	2235.63	1808.38	1309.07	272.961
F(300/Fmax	0.755875	0.343829	0.42681	0.585828	0.500993	0.314477	0.719361	0.449161	0.626818	0.769422	-0.00116345	0.412341	0.559933	0.430518	0.408521	0.480537	0.513398	0.319196	0.466926	0.423684	0.645338	0.348247	0.36385	0.472343	0.170198	0.0354887
